# Supplementary material for: N,N′-Di-tert-butyl-N′′-(2-chloro­acet­yl)phospho­ric triamide
Source: Acta Crystallogr Sect E Struct Rep Online. 2011 Oct 5;67(Pt 11):o2848. doi: 10.1107/S1600536811040773 (PMC3247586; doi:10.1107/S1600536811040773)
Supplement: Supplementary file 1 [file e-67-o2848-sup1.cif]

##############################################################################
#                                                                            #
# This CIF contains the data in a paper accepted for publication in          #
# Acta Crystallographica Section E. It conforms to the requirements of       #
# Notes for Authors for Acta Crystallographica Section E, and has been       #
# peer reviewed under the auspices of the IUCr Commission on Journals.       #
#                                                                            #
# Full details of the Crystallographic Information File format               #
# are given in the paper "The Crystallographic Information File (CIF):       #
# a New Standard Archive File for Crystallography" by S. R. Hall, F. H.      #
# Allen and I. D. Brown [Acta Cryst. (1991), A47, 655-685].                  #
#                                                                            #
# The current version of the core CIF dictionary is obtainable from          #
# ftp://ftp.iucr.org/pub/cif_core.dic.                                       #
#                                                                            #
# Software is freely available for graphical display of the structure(s)     #
# in this CIF. For information consult the CIF software page                 #
# http://www.iucr.org/resources/cif/software.                                #
#                                                                            #
# This file may be used for bona fide research purposes within the           #
# scientific community so long as proper attribution is given to the journal # 
# article from which it was obtained.                                        #
#                                                                            #
##############################################################################
data_I
_audit_creation_method     SHELXL-97
_chemical_name_systematic
;
<i>N</i>,<i>N</i>'-Di-<i>tert</i>-butyl-<i>N</i>''-(2-chloroacetyl)phosphoric
triamide
;
_chemical_name_common     ?
_chemical_formula_moiety     'C10 H23 Cl N3 O2 P'
_chemical_formula_sum     'C10 H23 Cl N3 O2 P'
_chemical_formula_iupac     'C10 H23 Cl N3 O2 P'
_chemical_formula_weight     283.73
_chemical_melting_point     ?
_symmetry_cell_setting     monoclinic
_symmetry_space_group_name_H-M     'C 2/c'
_symmetry_space_group_name_Hall     '-C 2yc'
loop_
    _symmetry_equiv_pos_as_xyz
    'x, y, z'
    '-x, y, -z+1/2'
    'x+1/2, y+1/2, z'
    '-x+1/2, y+1/2, -z+1/2'
    '-x, -y, -z'
    'x, -y, z-1/2'
    '-x+1/2, -y+1/2, -z'
    'x+1/2, -y+1/2, z-1/2'
_cell_length_a     16.4781(5)
_cell_length_b     9.8872(2)
_cell_length_c     19.6509(6)
_cell_angle_alpha     90.00
_cell_angle_beta     111.5747(12)
_cell_angle_gamma     90.00
_cell_volume     2977.26(14)
_cell_formula_units_Z     8
_cell_measurement_reflns_used     3520
_cell_measurement_theta_min     1.0
_cell_measurement_theta_max     27.5
_cell_measurement_temperature     173(2)
_exptl_crystal_description     'Prism'
_exptl_crystal_colour     'Colorless'
_exptl_crystal_size_max     0.16
_exptl_crystal_size_mid     0.14
_exptl_crystal_size_min     0.12
_exptl_crystal_density_diffrn     1.266
_exptl_crystal_density_meas     ?
_exptl_crystal_density_method     'not measured'
_exptl_crystal_F_000     1216
_exptl_absorpt_coefficient_mu     0.360
_exptl_absorpt_correction_type     multi-scan
_exptl_absorpt_process_details     '(SORTAV; Blessing, 1997)'
_exptl_absorpt_correction_T_min     0.9446
_exptl_absorpt_correction_T_max     0.9580
_exptl_special_details     ?
_diffrn_ambient_temperature     173(2)
_diffrn_radiation_type     MoK\a
_diffrn_radiation_wavelength     0.71073
_diffrn_radiation_source     'fine-focus sealed tube'
_diffrn_radiation_monochromator     graphite
_diffrn_measurement_device_type
                                'Nonius KappaCCD diffractometer with APEXII CCD'
_diffrn_measurement_method     '\w and \f'
_diffrn_detector_area_resol_mean     ?
_diffrn_reflns_number     6472
_diffrn_reflns_av_R_equivalents     0.0256
_diffrn_reflns_av_sigmaI/netI     0.0301
_diffrn_reflns_theta_min     2.45
_diffrn_reflns_theta_max     27.52
_diffrn_reflns_theta_full     25.00
_diffrn_measured_fraction_theta_max     0.993
_diffrn_measured_fraction_theta_full     0.995
_diffrn_reflns_limit_h_min     -21
_diffrn_reflns_limit_h_max     21
_diffrn_reflns_limit_k_min     -11
_diffrn_reflns_limit_k_max     12
_diffrn_reflns_limit_l_min     -25
_diffrn_reflns_limit_l_max     25
_diffrn_standards_number     ?
_diffrn_standards_interval_count     ?
_diffrn_standards_interval_time     ?
_diffrn_standards_decay_%     ?
_refine_special_details
;
Refinement of <i>F</i>^2^ against ALL reflections. The weighted <i>R</i>-factor
<i>wR</i> and goodness of fit <i>S</i> are based on <i>F</i>^2^, conventional
<i>R</i>-factors <i>R</i> are based on <i>F</i>, with <i>F</i> set to zero for
negative <i>F</i>^2^. The threshold expression of <i>F</i>^2^ >
\s(<i>F</i>^2^) is used only for calculating <i>R</i>-factors(gt) <i>etc</i>.
and is not relevant to the choice of reflections for refinement.
<i>R</i>-factors based on <i>F</i>^2^ are statistically about twice as large
as those based on <i>F</i>, and <i>R</i>- factors based on ALL data will be
even larger.
;
_reflns_number_total     3410
_reflns_number_gt     2937
_reflns_threshold_expression     I>2\s(I)
_refine_ls_structure_factor_coef     Fsqd
_refine_ls_matrix_type     full
_refine_ls_R_factor_all     0.0522
_refine_ls_R_factor_gt     0.0430
_refine_ls_wR_factor_gt     0.0972
_refine_ls_wR_factor_ref     0.1034
_refine_ls_goodness_of_fit_ref     1.095
_refine_ls_restrained_S_all     1.095
_refine_ls_number_reflns     3410
_refine_ls_number_parameters     169
_refine_ls_number_restraints     3
_refine_ls_hydrogen_treatment     mixed
_refine_ls_weighting_scheme     calc
_refine_ls_weighting_details
         'calc w=1/[\s^2^(Fo^2^)+(0.0338P)^2^+4.5534P] where P=(Fo^2^+2Fc^2^)/3'
_atom_sites_solution_hydrogens     geom
_atom_sites_solution_primary     direct
_atom_sites_solution_secondary     difmap
_refine_ls_shift/su_max     0.001
_refine_ls_shift/su_mean     0.000
_refine_diff_density_max     0.315
_refine_diff_density_min     -0.321
_refine_ls_extinction_method     none
_refine_ls_extinction_coef     ?
loop_
    _atom_type_symbol
    _atom_type_description
    _atom_type_scat_dispersion_real
    _atom_type_scat_dispersion_imag
    _atom_type_scat_source
    'C' 'C' 0.0033 0.0016
                         'International Tables Vol C Tables 4.2.6.8 and 6.1.1.4'
    'H' 'H' 0.0000 0.0000
                         'International Tables Vol C Tables 4.2.6.8 and 6.1.1.4'
    'N' 'N' 0.0061 0.0033
                         'International Tables Vol C Tables 4.2.6.8 and 6.1.1.4'
    'O' 'O' 0.0106 0.0060
                         'International Tables Vol C Tables 4.2.6.8 and 6.1.1.4'
    'P' 'P' 0.1023 0.0942
                         'International Tables Vol C Tables 4.2.6.8 and 6.1.1.4'
    'Cl' 'Cl' 0.1484 0.1585
                         'International Tables Vol C Tables 4.2.6.8 and 6.1.1.4'
_computing_data_collection     'COLLECT (Hooft, 1998)'
_computing_cell_refinement     'DENZO (Otwinowski & Minor, 1997)'
_computing_data_reduction     'SCALEPACK (Otwinowski & Minor, 1997)'
_computing_structure_solution     'SIR92 (Altomare <i>et al.</i>, 1993)'
_computing_structure_refinement     'SHELXL97 (Sheldrick, 2008)'
_computing_molecular_graphics     'Mercury (Macrae <i>et al.</i>, 2008)'
_computing_publication_material
            'SHELXL97 (Sheldrick, 2008) and enCIFer (Allen <i>et al.</i>, 2004)'
loop_
    _atom_site_type_symbol
    _atom_site_label
    _atom_site_fract_x
    _atom_site_fract_y
    _atom_site_fract_z
    _atom_site_U_iso_or_equiv
    _atom_site_adp_type
    _atom_site_calc_flag
    _atom_site_refinement_flags
    _atom_site_occupancy
    _atom_site_symmetry_multiplicity
    _atom_site_disorder_assembly
    _atom_site_disorder_group
    Cl Cl1 0.94023(4) -0.09873(6) -0.09379(3) 0.04413(16) Uani d . 1 1 . .
    P P1 0.70496(3) 0.03761(4) 0.02879(3) 0.02208(13) Uani d . 1 1 . .
    O O1 0.81276(10) -0.15073(13) -0.02559(9) 0.0381(4) Uani d . 1 1 . .
    O O2 0.67546(9) 0.17456(12) 0.03962(7) 0.0287(3) Uani d . 1 1 . .
    N N1 0.77781(10) 0.06685(14) -0.01251(8) 0.0233(3) Uani d D 1 1 . .
    H H1N 0.7907(13) 0.1494(12) -0.0191(11) 0.028 Uiso d D 1 1 . .
    N N2 0.75351(11) -0.04883(15) 0.10356(8) 0.0284(4) Uani d D 1 1 . .
    H H2N 0.7503(14) -0.1342(10) 0.0981(12) 0.034 Uiso d D 1 1 . .
    N N3 0.63044(10) -0.06675(15) -0.02058(9) 0.0248(3) Uani d D 1 1 . .
    H H3N 0.6432(13) -0.1496(11) -0.0079(11) 0.030 Uiso d D 1 1 . .
    C C1 0.81982(11) -0.03053(17) -0.03486(10) 0.0235(4) Uani d . 1 1 . .
    C C2 0.87490(13) 0.02675(19) -0.07542(11) 0.0311(4) Uani d . 1 1 . .
    H H2A 0.9129 0.0993 -0.0456 0.037 Uiso calc R 1 1 . .
    H H2B 0.8361 0.0672 -0.1221 0.037 Uiso calc R 1 1 . .
    C C3 0.80542(12) 0.0073(2) 0.17664(10) 0.0280(4) Uani d . 1 1 . .
    C C4 0.86795(17) 0.1160(3) 0.17114(14) 0.0516(6) Uani d . 1 1 . .
    H H4A 0.9015 0.1511 0.2201 0.062 Uiso calc R 1 1 . .
    H H4B 0.8347 0.1899 0.1400 0.062 Uiso calc R 1 1 . .
    H H4C 0.9079 0.0772 0.1498 0.062 Uiso calc R 1 1 . .
    C C5 0.85793(16) -0.1082(2) 0.22316(12) 0.0427(5) Uani d . 1 1 . .
    H H5A 0.8914 -0.0751 0.2726 0.051 Uiso calc R 1 1 . .
    H H5B 0.8981 -0.1440 0.2011 0.051 Uiso calc R 1 1 . .
    H H5C 0.8182 -0.1801 0.2258 0.051 Uiso calc R 1 1 . .
    C C6 0.74387(16) 0.0653(3) 0.21120(13) 0.0521(7) Uani d . 1 1 . .
    H H6A 0.7780 0.1017 0.2597 0.063 Uiso calc R 1 1 . .
    H H6B 0.7052 -0.0064 0.2160 0.063 Uiso calc R 1 1 . .
    H H6C 0.7088 0.1377 0.1801 0.063 Uiso calc R 1 1 . .
    C C7 0.56724(12) -0.04828(19) -0.09668(10) 0.0270(4) Uani d . 1 1 . .
    C C8 0.50741(14) -0.1718(2) -0.11260(13) 0.0392(5) Uani d . 1 1 . .
    H H8A 0.4649 -0.1667 -0.1629 0.047 Uiso calc R 1 1 . .
    H H8B 0.4765 -0.1737 -0.0785 0.047 Uiso calc R 1 1 . .
    H H8C 0.5424 -0.2542 -0.1067 0.047 Uiso calc R 1 1 . .
    C C9 0.51410(14) 0.0797(2) -0.10192(12) 0.0381(5) Uani d . 1 1 . .
    H H9A 0.4705 0.0884 -0.1516 0.046 Uiso calc R 1 1 . .
    H H9B 0.5530 0.1584 -0.0907 0.046 Uiso calc R 1 1 . .
    H H9C 0.4846 0.0747 -0.0669 0.046 Uiso calc R 1 1 . .
    C C10 0.61356(14) -0.0416(2) -0.15144(11) 0.0380(5) Uani d . 1 1 . .
    H H10A 0.5701 -0.0439 -0.2014 0.046 Uiso calc R 1 1 . .
    H H10B 0.6530 -0.1191 -0.1439 0.046 Uiso calc R 1 1 . .
    H H10C 0.6472 0.0425 -0.1440 0.046 Uiso calc R 1 1 . .
loop_
    _atom_site_aniso_label
    _atom_site_aniso_U_11
    _atom_site_aniso_U_22
    _atom_site_aniso_U_33
    _atom_site_aniso_U_12
    _atom_site_aniso_U_13
    _atom_site_aniso_U_23
    Cl1 0.0473(3) 0.0452(3) 0.0496(3) 0.0194(3) 0.0291(3) 0.0033(2)
    P1 0.0271(2) 0.0159(2) 0.0265(2) -0.00014(17) 0.01385(19) 0.00075(17)
    O1 0.0427(8) 0.0170(7) 0.0628(10) 0.0058(6) 0.0291(8) 0.0069(6)
    O2 0.0354(7) 0.0170(6) 0.0402(8) 0.0001(5) 0.0216(6) -0.0002(5)
    N1 0.0280(8) 0.0140(7) 0.0319(8) -0.0010(6) 0.0157(6) 0.0008(6)
    N2 0.0405(9) 0.0180(7) 0.0265(8) -0.0030(7) 0.0122(7) -0.0004(6)
    N3 0.0278(8) 0.0151(7) 0.0313(8) -0.0003(6) 0.0107(7) 0.0012(6)
    C1 0.0246(8) 0.0190(9) 0.0266(9) 0.0035(7) 0.0090(7) 0.0023(7)
    C2 0.0355(10) 0.0263(10) 0.0390(11) 0.0072(8) 0.0224(9) 0.0028(8)
    C3 0.0292(9) 0.0277(10) 0.0274(9) 0.0009(8) 0.0106(8) -0.0018(8)
    C4 0.0477(14) 0.0489(14) 0.0491(14) -0.0168(12) 0.0070(11) 0.0031(11)
    C5 0.0546(14) 0.0398(12) 0.0302(10) 0.0109(11) 0.0115(10) 0.0018(9)
    C6 0.0453(13) 0.0766(18) 0.0349(12) 0.0185(13) 0.0153(10) -0.0099(12)
    C7 0.0263(9) 0.0257(9) 0.0286(9) 0.0006(7) 0.0096(7) -0.0014(7)
    C8 0.0342(11) 0.0327(11) 0.0460(12) -0.0070(9) 0.0092(9) -0.0028(9)
    C9 0.0351(11) 0.0327(11) 0.0420(12) 0.0090(9) 0.0086(9) 0.0019(9)
    C10 0.0357(11) 0.0500(13) 0.0278(10) -0.0014(10) 0.0110(9) -0.0052(9)
_geom_special_details
;
All e.s.d.'s (except the e.s.d. in the dihedral angle between two l.s. planes)
are estimated using the full covariance matrix. The cell e.s.d.'s are taken
into account individually in the estimation of e.s.d.'s in distances, angles
and torsion angles; correlations between e.s.d.'s in cell parameters are only
used when they are defined by crystal symmetry. An approximate (isotropic)
treatment of cell e.s.d.'s is used for estimating e.s.d.'s involving l.s.
planes.
;
loop_
    _geom_bond_atom_site_label_1
    _geom_bond_atom_site_label_2
    _geom_bond_site_symmetry_2
    _geom_bond_distance
    _geom_bond_publ_flag
    Cl1 C2 . 1.7647(19) ?
    P1 O2 . 1.4803(13) ?
    P1 N3 . 1.6241(16) ?
    P1 N2 . 1.6324(16) ?
    P1 N1 . 1.7030(15) ?
    O1 C1 . 1.214(2) ?
    N1 C1 . 1.350(2) ?
    N1 H1N . 0.866(9) ?
    N2 C3 . 1.483(2) ?
    N2 H2N . 0.850(9) ?
    N3 C7 . 1.486(2) ?
    N3 H3N . 0.859(9) ?
    C1 C2 . 1.520(2) ?
    C2 H2A . 0.9900 ?
    C2 H2B . 0.9900 ?
    C3 C5 . 1.519(3) ?
    C3 C4 . 1.520(3) ?
    C3 C6 . 1.525(3) ?
    C4 H4A . 0.9800 ?
    C4 H4B . 0.9800 ?
    C4 H4C . 0.9800 ?
    C5 H5A . 0.9800 ?
    C5 H5B . 0.9800 ?
    C5 H5C . 0.9800 ?
    C6 H6A . 0.9800 ?
    C6 H6B . 0.9800 ?
    C6 H6C . 0.9800 ?
    C7 C9 . 1.520(3) ?
    C7 C8 . 1.528(3) ?
    C7 C10 . 1.533(3) ?
    C8 H8A . 0.9800 ?
    C8 H8B . 0.9800 ?
    C8 H8C . 0.9800 ?
    C9 H9A . 0.9800 ?
    C9 H9B . 0.9800 ?
    C9 H9C . 0.9800 ?
    C10 H10A . 0.9800 ?
    C10 H10B . 0.9800 ?
    C10 H10C . 0.9800 ?
loop_
    _geom_angle_atom_site_label_1
    _geom_angle_atom_site_label_2
    _geom_angle_atom_site_label_3
    _geom_angle_site_symmetry_1
    _geom_angle_site_symmetry_3
    _geom_angle
    _geom_angle_publ_flag
    O2 P1 N3 . . 116.80(8) ?
    O2 P1 N2 . . 115.32(8) ?
    N3 P1 N2 . . 102.57(8) ?
    O2 P1 N1 . . 103.86(7) ?
    N3 P1 N1 . . 109.50(8) ?
    N2 P1 N1 . . 108.65(8) ?
    C1 N1 P1 . . 124.72(12) ?
    C1 N1 H1N . . 116.1(14) ?
    P1 N1 H1N . . 119.1(14) ?
    C3 N2 P1 . . 126.36(13) ?
    C3 N2 H2N . . 118.8(15) ?
    P1 N2 H2N . . 114.8(15) ?
    C7 N3 P1 . . 128.25(12) ?
    C7 N3 H3N . . 114.5(14) ?
    P1 N3 H3N . . 112.5(14) ?
    O1 C1 N1 . . 124.08(17) ?
    O1 C1 C2 . . 123.48(16) ?
    N1 C1 C2 . . 112.41(15) ?
    C1 C2 Cl1 . . 111.84(13) ?
    C1 C2 H2A . . 109.2 ?
    Cl1 C2 H2A . . 109.2 ?
    C1 C2 H2B . . 109.2 ?
    Cl1 C2 H2B . . 109.2 ?
    H2A C2 H2B . . 107.9 ?
    N2 C3 C5 . . 107.42(16) ?
    N2 C3 C4 . . 111.14(17) ?
    C5 C3 C4 . . 108.87(18) ?
    N2 C3 C6 . . 109.32(16) ?
    C5 C3 C6 . . 109.85(18) ?
    C4 C3 C6 . . 110.2(2) ?
    C3 C4 H4A . . 109.5 ?
    C3 C4 H4B . . 109.5 ?
    H4A C4 H4B . . 109.5 ?
    C3 C4 H4C . . 109.5 ?
    H4A C4 H4C . . 109.5 ?
    H4B C4 H4C . . 109.5 ?
    C3 C5 H5A . . 109.5 ?
    C3 C5 H5B . . 109.5 ?
    H5A C5 H5B . . 109.5 ?
    C3 C5 H5C . . 109.5 ?
    H5A C5 H5C . . 109.5 ?
    H5B C5 H5C . . 109.5 ?
    C3 C6 H6A . . 109.5 ?
    C3 C6 H6B . . 109.5 ?
    H6A C6 H6B . . 109.5 ?
    C3 C6 H6C . . 109.5 ?
    H6A C6 H6C . . 109.5 ?
    H6B C6 H6C . . 109.5 ?
    N3 C7 C9 . . 110.09(15) ?
    N3 C7 C8 . . 105.57(15) ?
    C9 C7 C8 . . 109.82(17) ?
    N3 C7 C10 . . 111.48(15) ?
    C9 C7 C10 . . 109.86(17) ?
    C8 C7 C10 . . 109.94(17) ?
    C7 C8 H8A . . 109.5 ?
    C7 C8 H8B . . 109.5 ?
    H8A C8 H8B . . 109.5 ?
    C7 C8 H8C . . 109.5 ?
    H8A C8 H8C . . 109.5 ?
    H8B C8 H8C . . 109.5 ?
    C7 C9 H9A . . 109.5 ?
    C7 C9 H9B . . 109.5 ?
    H9A C9 H9B . . 109.5 ?
    C7 C9 H9C . . 109.5 ?
    H9A C9 H9C . . 109.5 ?
    H9B C9 H9C . . 109.5 ?
    C7 C10 H10A . . 109.5 ?
    C7 C10 H10B . . 109.5 ?
    H10A C10 H10B . . 109.5 ?
    C7 C10 H10C . . 109.5 ?
    H10A C10 H10C . . 109.5 ?
    H10B C10 H10C . . 109.5 ?
loop_
    _geom_torsion_atom_site_label_1
    _geom_torsion_atom_site_label_2
    _geom_torsion_atom_site_label_3
    _geom_torsion_atom_site_label_4
    _geom_torsion_site_symmetry_1
    _geom_torsion_site_symmetry_2
    _geom_torsion_site_symmetry_3
    _geom_torsion_site_symmetry_4
    _geom_torsion
    _geom_torsion_publ_flag
    O2 P1 N1 C1 . . . . -177.92(15) ?
    N3 P1 N1 C1 . . . . -52.46(17) ?
    N2 P1 N1 C1 . . . . 58.83(17) ?
    O2 P1 N2 C3 . . . . -29.69(19) ?
    N3 P1 N2 C3 . . . . -157.76(15) ?
    N1 P1 N2 C3 . . . . 86.38(16) ?
    O2 P1 N3 C7 . . . . 55.94(17) ?
    N2 P1 N3 C7 . . . . -176.93(15) ?
    N1 P1 N3 C7 . . . . -61.68(16) ?
    P1 N1 C1 O1 . . . . -2.8(3) ?
    P1 N1 C1 C2 . . . . 175.25(13) ?
    O1 C1 C2 Cl1 . . . . -9.6(3) ?
    N1 C1 C2 Cl1 . . . . 172.32(13) ?
    P1 N2 C3 C5 . . . . -164.41(15) ?
    P1 N2 C3 C4 . . . . -45.4(2) ?
    P1 N2 C3 C6 . . . . 76.4(2) ?
    P1 N3 C7 C9 . . . . -56.2(2) ?
    P1 N3 C7 C8 . . . . -174.63(14) ?
    P1 N3 C7 C10 . . . . 66.0(2) ?
loop_
    _geom_hbond_atom_site_label_D
    _geom_hbond_atom_site_label_H
    _geom_hbond_atom_site_label_A
    _geom_hbond_site_symmetry_A
    _geom_hbond_distance_DH
    _geom_hbond_distance_HA
    _geom_hbond_distance_DA
    _geom_hbond_angle_DHA
    N1 H1N O2 7_655 0.866(9) 1.915(10) 2.778(2) 175(2)
    N2 H2N O1 7_645 0.850(9) 2.558(13) 3.337(2) 152.8(19)
    N3 H3N O1 7_645 0.859(9) 2.123(10) 2.979(2) 175(2)
data_global
_journal_date_recd_electronic     2011-09-02
_journal_date_accepted     2011-09-26
_journal_name_full     'Acta Crystallographica, Section E'
_journal_year     2011
_journal_volume     67
_journal_issue     11
_journal_page_first     o2848
_journal_page_last     o2848
_journal_paper_category     QO
_journal_coeditor_code     LD2026
_publ_contact_author_name     'Mehrdad Pourayoubi'
_publ_contact_author_address
;
Department of Chemistry, Ferdowsi University of Mashhad, Mashhad 91779, Iran
;
_publ_contact_author_email     mehrdad_pourayoubi@yahoo.com
_publ_contact_author_fax     '(+98)-511-8796416'
_publ_contact_author_phone     '(+98)-511-8795457'
_publ_section_title
;
<i>N</i>,<i>N</i>'-Di-<i>tert</i>-butyl-<i>N</i>''-(2-chloroacetyl)phosphoric
triamide
;
loop_
    _publ_author_name
    _publ_author_address
    'Pourayoubi, Mehrdad'
;
Department of Chemistry, Ferdowsi University of Mashhad, Mashhad 91779, Iran
;
    'Elahi, Behrouz'
;
Department of Chemistry, Ferdowsi University of Mashhad, Mashhad 91779, Iran
;
    'Parvez, Masood'
;
Department of Chemistry, University of Calgary, 2500 University Drive NW,
Calgary, Alberta, Canada T2N 1N4
;
