# Supplementary material for: N,N′-Di-tert-butyl-N′′-(2-chloro­acet­yl)phospho­ric triamide
Source: Acta Crystallogr Sect E Struct Rep Online. 2011 Oct 5;67(Pt 11):o2848. doi: 10.1107/S1600536811040773 (PMC3247586; doi:10.1107/S1600536811040773)
Supplement: Supplementary file 2 [file e-67-o2848-Isup2.hkl]

#
# h,k,l, Fc-squared, Fo-squared, sigma(Fo-squared) and status flag
#
data_I
_shelx_title ' Compound X'
_shelx_refln_list_code          4
_shelx_F_calc_maximum      327.76
_exptl_crystal_F_000      1216.00
_reflns_d_resolution_high  0.7691
 
loop_
 _symmetry_equiv_pos_as_xyz
 'x, y, z'
 '-x, y, -z+1/2'
 'x+1/2, y+1/2, z'
 '-x+1/2, y+1/2, -z+1/2'
 '-x, -y, -z'
 'x, -y, z-1/2'
 '-x+1/2, -y+1/2, -z'
 'x+1/2, -y+1/2, z-1/2'
 
_cell_length_a    16.4781
_cell_length_b     9.8872
_cell_length_c    19.6509
_cell_angle_alpha  90.000
_cell_angle_beta  111.575
_cell_angle_gamma  90.000
 
_shelx_F_squared_multiplier     1.000
 
loop_
 _refln_index_h
 _refln_index_k
 _refln_index_l
 _refln_F_squared_calc
 _refln_F_squared_meas
 _refln_F_squared_sigma
 _refln_observed_status
   2   0   0    30847.91    27060.17    598.81 o
   4   0   0      608.89      651.15     11.13 o
   6   0   0      957.61     1116.65     19.48 o
   8   0   0     3207.26     3061.48     48.37 o
  10   0   0      379.32      356.98     13.78 o
  12   0   0     2150.72     2305.39     66.39 o
  14   0   0      869.91     1014.49     39.49 o
  16   0   0     4517.49     4418.24    125.88 o
  18   0   0        1.66       36.97     14.58 o
   1   1   0       83.71        0.00     13.25 o
   3   1   0     6900.42     7160.29    107.86 o
   5   1   0     2355.70     2107.19     40.08 o
   7   1   0     1216.42     1213.75     22.86 o
   9   1   0     5480.30     5229.24     57.63 o
  11   1   0      505.69      552.03     29.81 o
  13   1   0       13.87       27.45     17.29 o
  15   1   0      258.10      202.36     12.03 o
  17   1   0     1059.84     1045.27     30.76 o
  19   1   0      290.27      285.07     23.52 o
   2   2   0    19320.88    18846.22    191.94 o
   4   2   0      284.34      305.08     27.56 o
   6   2   0     5314.72     5855.95     62.67 o
   8   2   0        1.24       -2.98      1.99 o
  10   2   0      408.33      378.42      9.17 o
  12   2   0     3915.43     3747.66    122.57 o
  14   2   0      508.88      543.03     46.64 o
  16   2   0      690.53      593.43     21.90 o
  18   2   0       64.74       74.63     11.28 o
   1   3   0      931.22      857.87     34.32 o
   3   3   0     2148.67     2140.52     23.48 o
   5   3   0     1590.91     1917.78     35.05 o
   7   3   0     6097.22     6011.79     63.48 o
   9   3   0      240.85      235.58      6.45 o
  11   3   0      732.47      803.32     18.18 o
  13   3   0       26.03       46.18      7.94 o
  15   3   0     1309.48     1308.37     48.70 o
  17   3   0      561.57      543.83     47.24 o
  19   3   0      180.79      134.86     46.25 o
   0   4   0     5984.02     5718.21     99.38 o
   2   4   0     8083.62     8487.82     84.98 o
   4   4   0      542.58      606.56      9.45 o
   6   4   0        5.84       29.96      3.98 o
   8   4   0       12.28        8.25      3.18 o
  10   4   0     3162.94     2885.91    122.84 o
  12   4   0      813.54      760.66     21.97 o
  14   4   0      141.08       72.45     29.75 o
  16   4   0      105.08      137.86     30.48 o
  18   4   0      122.42      136.35     24.38 o
   1   5   0     6442.59     6210.75     71.89 o
   3   5   0       29.28       11.93      1.97 o
   5   5   0       15.70       25.79      6.69 o
   7   5   0     3491.63     3437.76     85.27 o
   9   5   0      753.92      744.09     14.31 o
  11   5   0      752.76      769.11     37.10 o
  13   5   0      300.15      308.12     22.66 o
  15   5   0      240.79      245.01     21.60 o
  17   5   0       82.41      149.10     32.27 o
   0   6   0      451.73      387.85     20.01 o
   2   6   0     4103.44     4351.50    125.55 o
   4   6   0      140.10      164.69      6.10 o
   6   6   0     6737.16     6476.76     70.04 o
   8   6   0     1367.24     1296.06     22.67 o
  10   6   0     3947.10     3816.98     59.08 o
  12   6   0      301.95      377.61     24.71 o
  14   6   0      448.16      415.12     19.35 o
  16   6   0        0.74        5.82     11.20 o
   1   7   0      750.79      718.74     18.99 o
   3   7   0     1836.34     1892.76    137.21 o
   5   7   0       34.57       49.50     15.24 o
   7   7   0      566.40      540.51     39.49 o
   9   7   0       26.31       24.43      4.77 o
  11   7   0      557.52      620.04     53.47 o
  13   7   0      186.83      171.07     40.88 o
  15   7   0      546.16      528.25     28.81 o
   0   8   0     4229.24     4231.54    165.77 o
   2   8   0      507.81      529.76     61.82 o
   4   8   0     1546.58     1469.67     54.73 o
   6   8   0        9.92       37.51      5.18 o
   8   8   0      520.46      470.05     61.68 o
  10   8   0       30.15       60.02     20.01 o
  12   8   0       10.48       14.49     17.89 o
  14   8   0        6.28       47.01     18.02 o
   1   9   0     4743.30     4648.54    129.06 o
   3   9   0      500.31      468.71     18.87 o
   5   9   0        1.15       -2.16     11.93 o
   7   9   0       46.53       53.90     17.82 o
   9   9   0      103.32      105.50     27.30 o
  11   9   0        0.75       11.16     14.51 o
  13   9   0        1.31       -1.00     15.83 o
   0  10   0     1914.56     1725.13     84.67 o
   2  10   0     3292.89     3049.43     76.33 o
   4  10   0      377.63      394.68     68.57 o
   6  10   0        5.89        6.02      4.92 o
   8  10   0       15.65       -5.91     17.23 o
  10  10   0      838.92      892.55     35.26 o
  12  10   0       34.15        0.37     23.06 o
   1  11   0      289.23      259.98     20.01 o
   3  11   0       61.29       56.71     14.84 o
   5  11   0        0.12       26.02     10.90 o
   7  11   0     1974.69     2205.46     75.92 o
   9  11   0        9.52       36.97     30.48 o
   0  12   0      273.24      309.14     35.78 o
   2  12   0      952.06      950.62     71.82 o
   4  12   0        4.52       84.81     26.77 o
   6  12   0      341.00      473.85     49.16 o
 -19   1   1        9.69       21.49     17.82 o
 -17   1   1      151.06      135.50     24.58 o
 -15   1   1      565.95      603.88     91.17 o
 -13   1   1       84.20       98.31      9.13 o
 -11   1   1      311.48      315.18     10.49 o
  -9   1   1      596.73      551.23      9.70 o
  -7   1   1      874.19      946.17     13.45 o
  -5   1   1     4587.50     4587.00     66.59 o
  -3   1   1     2782.78     3025.48     44.06 o
   1   1   1       86.40       90.23      9.08 o
   3   1   1     9647.93    10101.35    119.00 o
   5   1   1      325.84      326.57      6.00 o
   7   1   1      575.19      541.90      9.56 o
   9   1   1      243.74      247.88      6.46 o
  11   1   1     1021.36      919.79     30.87 o
  13   1   1      212.22      128.05     30.81 o
  15   1   1       91.40       97.74     22.06 o
  17   1   1      213.58      136.99     14.01 o
  19   1   1        2.76       49.57     11.79 o
 -18   2   1       93.31       80.08     11.13 o
 -16   2   1      619.95      717.65     30.28 o
 -14   2   1      978.46      827.06     78.64 o
 -12   2   1      564.19      488.94     53.86 o
 -10   2   1     4873.21     4889.21     63.61 o
  -8   2   1     3920.91     3977.66     71.16 o
  -6   2   1    33339.38    34557.00    333.29 o
  -4   2   1     1237.73     1340.99     15.09 o
  -2   2   1     1132.02     1358.54     22.79 o
   0   2   1    17121.60    17919.97    330.74 o
   2   2   1     6602.59     7312.96     78.86 o
   4   2   1      993.62     1249.81     18.02 o
   6   2   1    11443.43    11735.88    122.69 o
   8   2   1      426.37      369.95     10.47 o
  10   2   1     5595.31     5666.04     78.79 o
  12   2   1      128.60      121.32      9.88 o
  14   2   1      208.22      233.37     38.89 o
  16   2   1      392.52      379.52     32.66 o
  18   2   1       45.84       58.17     32.53 o
 -19   3   1       51.92       20.48     11.33 o
 -17   3   1       26.43       29.88     18.62 o
 -15   3   1     3023.23     3097.66     64.42 o
 -13   3   1        2.78      -19.65     13.78 o
 -11   3   1     6954.76     6389.29     82.49 o
  -9   3   1     2536.84     2264.64     30.75 o
  -7   3   1      703.93      696.77     32.66 o
  -5   3   1        2.66       21.09      1.92 o
  -3   3   1     3202.21     3265.03     35.98 o
  -1   3   1      581.93      467.66      9.41 o
   1   3   1     2072.91     2455.23     27.34 o
   3   3   1    37033.52    38694.47    368.68 o
   5   3   1     1408.25     1498.82     23.98 o
   7   3   1        0.78       11.93      2.81 o
   9   3   1      148.79      128.64     18.88 o
  11   3   1     4813.29     4758.30    177.69 o
  13   3   1        4.62       15.80     19.81 o
  15   3   1     1331.79     1373.80    135.42 o
  17   3   1      325.32      293.27     55.59 o
  19   3   1      119.34      111.96     37.83 o
 -18   4   1      804.36      853.24     33.92 o
 -16   4   1      183.66      230.34     43.79 o
 -14   4   1      155.54      179.65     13.05 o
 -12   4   1      654.31      624.40     54.86 o
 -10   4   1      143.55      136.04      5.89 o
  -8   4   1     1103.79     1082.54     16.03 o
  -6   4   1    18883.81    18638.00    182.37 o
  -4   4   1     1751.67     2046.14     25.29 o
  -2   4   1     3066.67     3969.22     43.01 o
   0   4   1      324.81      253.79      5.76 o
   2   4   1     3826.76     4476.57    110.18 o
   4   4   1        0.68        8.13      1.87 o
   6   4   1      665.31      551.90     10.26 o
   8   4   1     1897.38     1903.12     55.65 o
  10   4   1      107.85       91.76     10.47 o
  12   4   1      177.61      187.09     18.42 o
  14   4   1      100.66       76.56     21.80 o
  16   4   1      800.78      698.14     43.26 o
  18   4   1      282.03      233.08     50.88 o
 -17   5   1        6.37      -15.67     21.86 o
 -15   5   1      860.97      897.60     56.05 o
 -13   5   1      799.65      769.89     28.16 o
 -11   5   1     6349.82     6200.25    120.78 o
  -9   5   1     4680.00     4665.77     57.11 o
  -7   5   1     2240.46     2094.33     24.66 o
  -5   5   1     2058.86     2201.01     26.28 o
  -3   5   1     1829.73     1927.16     23.65 o
  -1   5   1      925.28      785.36     27.76 o
   1   5   1     2867.12     2822.29     39.21 o
   3   5   1    11190.36    12108.64    137.79 o
   5   5   1      525.27      498.73     18.68 o
   7   5   1       38.37       44.40      3.75 o
   9   5   1     1434.96     1398.40     24.81 o
  11   5   1     1854.54     1936.04     64.20 o
  13   5   1      862.28      861.73     36.57 o
  15   5   1     1571.64     1356.24     41.69 o
  17   5   1        0.06      -11.72     19.81 o
 -16   6   1      416.69      411.08     20.31 o
 -14   6   1        1.14        6.18     11.33 o
 -12   6   1     1410.20     1263.70     31.98 o
 -10   6   1       84.40       86.54      6.20 o
  -8   6   1       82.47      116.52     25.77 o
  -6   6   1     1062.13     1068.86     19.02 o
  -4   6   1     6909.09     6639.82     67.09 o
  -2   6   1      191.52      232.73      3.94 o
   0   6   1       60.67       51.86      3.31 o
   2   6   1      809.41      973.05     50.15 o
   4   6   1     7997.90     7630.28     89.57 o
   6   6   1     3133.55     2865.58    126.81 o
   8   6   1      551.88      547.79     12.62 o
  10   6   1      495.51      507.92     25.64 o
  12   6   1      481.30      499.69     44.72 o
  14   6   1       38.94       57.15     17.42 o
  16   6   1       44.78       21.54     13.40 o
 -15   7   1       28.95       30.41     13.91 o
 -13   7   1     2426.48     2705.52    130.65 o
 -11   7   1      656.07      627.40     21.81 o
  -9   7   1     2338.97     2287.61     35.86 o
  -7   7   1     3505.43     3505.45     54.00 o
  -5   7   1      354.79      405.03     18.88 o
  -3   7   1      265.04      311.82     16.83 o
  -1   7   1       25.69       39.02      3.38 o
   1   7   1    11089.25    10811.06    213.14 o
   3   7   1       18.51       11.66      1.92 o
   5   7   1       79.30      116.28     13.85 o
   7   7   1      211.40      188.64     12.39 o
   9   7   1     1319.83     1103.31     26.10 o
  11   7   1      108.65      113.69     10.07 o
  13   7   1     1767.12     1868.88     57.43 o
  15   7   1      401.24      278.84     34.58 o
 -14   8   1       75.83      148.51     39.16 o
 -12   8   1     1093.16     1081.13     36.97 o
 -10   8   1     1072.09     1071.75    102.63 o
  -8   8   1      923.17     1011.89     27.68 o
  -6   8   1      154.94      207.04      5.37 o
  -4   8   1    12792.54    12043.83    131.93 o
  -2   8   1      936.50      988.15     33.39 o
   0   8   1      154.10      205.65     18.82 o
   2   8   1      132.98      106.87      3.75 o
   4   8   1    11984.67    11742.03    149.42 o
   6   8   1     4589.05     4554.72     69.48 o
   8   8   1      776.11      687.91     21.60 o
  10   8   1      487.14      607.58     25.78 o
  12   8   1     1054.72     1035.33     38.98 o
  14   8   1        5.27       -3.05     13.98 o
 -13   9   1     1924.32     1889.27     85.11 o
 -11   9   1     1271.34     1103.64     59.76 o
  -9   9   1       15.50       16.75     27.03 o
  -7   9   1       77.53      115.74     11.27 o
  -5   9   1      215.21      205.66      6.23 o
  -3   9   1        1.68       11.04     26.50 o
  -1   9   1       36.13       59.50     15.77 o
   1   9   1      850.92      957.38     33.79 o
   3   9   1      478.85      444.24      9.79 o
   5   9   1       45.51       98.43     16.36 o
   7   9   1       87.44      118.25     10.92 o
   9   9   1        0.15       11.69      7.94 o
  11   9   1      231.80      288.55     17.96 o
  13   9   1     2172.23     2091.89    306.69 o
 -12  10   1        6.68       -5.02     19.21 o
 -10  10   1        5.26       38.35     53.73 o
  -8  10   1      501.10      600.76     70.43 o
  -6  10   1      629.63      683.79     63.74 o
  -4  10   1      715.52      660.66     59.83 o
  -2  10   1      283.40      245.01     19.35 o
   0  10   1        3.54       31.80     11.93 o
   2  10   1       62.04       84.81     12.06 o
   4  10   1      808.67      768.54     22.76 o
   6  10   1      453.96      481.43     61.55 o
   8  10   1     1364.94     1319.34     45.32 o
  10  10   1      383.83      394.73     27.36 o
  12  10   1       46.53       84.97     51.74 o
  -9  11   1        1.35        5.30     17.23 o
  -7  11   1      120.34      140.17     50.09 o
  -5  11   1      303.90      220.12     19.61 o
  -3  11   1        0.74        7.82      9.14 o
  -1  11   1      377.99      372.22     19.61 o
   1  11   1      111.75      133.97     16.03 o
   3  11   1       17.30       59.50     18.55 o
   5  11   1      205.56      222.08     29.75 o
   7  11   1       19.36       -6.63     12.06 o
   9  11   1       61.75      104.68     30.48 o
  -6  12   1      362.26      347.31     47.44 o
  -4  12   1      102.99      109.85     26.77 o
  -2  12   1      390.96      483.39     35.25 o
   0  12   1       93.60      180.48     22.53 o
   2  12   1      482.44      647.44     55.52 o
   4  12   1       46.03       34.32     25.18 o
   6  12   1      149.06      120.85     26.37 o
 -20   0   2       13.91        2.65      9.28 o
 -18   0   2        0.43       41.08     13.12 o
 -16   0   2        0.27       22.39      9.28 o
 -14   0   2      128.64      180.48     17.62 o
 -12   0   2     4801.43     5048.99     93.15 o
 -10   0   2        6.16       14.58      3.84 o
  -8   0   2    16395.58    16167.41    222.22 o
  -6   0   2    34253.10    33726.16    441.25 o
  -4   0   2     1566.81     1239.09     20.54 o
  -2   0   2    11003.11    10322.04    236.66 o
   4   0   2     3687.01     3757.82     66.92 o
   6   0   2     1949.93     1629.73     29.42 o
   8   0   2     7655.81     7474.29    119.52 o
  10   0   2     8436.75     9214.40    230.57 o
  14   0   2     2076.70     2211.97     71.95 o
  16   0   2      828.34      793.86     38.96 o
  18   0   2      256.42      216.25     22.53 o
 -19   1   2      675.57      613.87     78.91 o
 -17   1   2     2019.06     1963.66     49.00 o
 -15   1   2     3266.04     3157.42    299.20 o
 -13   1   2       29.76       32.22     31.74 o
 -11   1   2      504.82      494.73     11.48 o
  -9   1   2     1325.03     1235.58     56.45 o
  -7   1   2        0.59        4.64      1.99 o
  -5   1   2       18.28       34.01      6.63 o
  -3   1   2   107423.41    99619.41   1368.73 o
  -1   1   2     4620.39     4665.95    121.51 o
   3   1   2    26108.72    27108.99    335.64 o
   5   1   2     2330.15     2276.04     50.35 o
   7   1   2     3219.40     3049.51     36.92 o
   9   1   2      679.92      633.60     21.07 o
  11   1   2      347.12      326.43     30.94 o
  13   1   2     1342.70     1339.50     32.90 o
  15   1   2     1032.85     1046.68     30.76 o
  17   1   2     1291.76     1228.01     71.69 o
  19   1   2     1776.93     1707.49     60.16 o
 -20   2   2       18.02       43.90     15.17 o
 -18   2   2      111.79       80.50     10.47 o
 -16   2   2        1.27       -1.81     12.72 o
 -14   2   2      652.69      675.92     21.86 o
 -12   2   2     4270.09     4336.22    110.31 o
 -10   2   2     1545.73     1548.68     23.22 o
  -8   2   2       46.00       16.38      2.58 o
  -6   2   2      268.39      242.31      7.42 o
  -4   2   2      182.63      230.31      6.69 o
  -2   2   2     3225.80     3321.05     92.29 o
   0   2   2    12715.99    12509.44    167.09 o
   2   2   2      617.36      532.20      8.35 o
   4   2   2      315.65      279.20      6.38 o
   6   2   2     1310.74     1209.63     21.53 o
   8   2   2      288.01      297.77     10.07 o
  10   2   2      191.85      203.13     12.52 o
  12   2   2     1144.09     1150.14     40.75 o
  14   2   2     1408.46     1521.28     57.18 o
  16   2   2        5.74       14.44     33.79 o
  18   2   2       78.87      107.40     21.14 o
 -19   3   2        3.68       30.88     44.39 o
 -17   3   2      356.84      394.66     21.62 o
 -15   3   2     2767.88     2646.03    129.59 o
 -13   3   2      858.70      862.09     22.46 o
 -11   3   2       76.35       89.31     11.26 o
  -9   3   2       89.96       69.81      4.24 o
  -7   3   2     3961.88     4158.88     47.40 o
  -5   3   2    18002.55    18150.29    173.39 o
  -3   3   2     5922.16     6047.66     61.93 o
  -1   3   2      264.10      263.75      5.90 o
   1   3   2      289.70      278.00      5.16 o
   3   3   2     5603.24     6233.90     70.37 o
   5   3   2      322.71      411.07     11.86 o
   7   3   2     7917.91     7585.33    104.62 o
   9   3   2     1857.58     1820.31     29.62 o
  11   3   2        0.51       10.15      7.22 o
  13   3   2      308.81      339.34     15.59 o
  15   3   2      664.59      789.69     26.05 o
  17   3   2     1161.71     1253.36     95.61 o
 -18   4   2      243.56      285.09     92.29 o
 -16   4   2        1.18        5.40     13.18 o
 -14   4   2      880.64      894.31     42.20 o
 -12   4   2       37.18       58.23     26.50 o
 -10   4   2     3402.32     3310.20     53.31 o
  -8   4   2     2056.33     2089.23     61.55 o
  -6   4   2     3853.06     3951.44     41.69 o
  -4   4   2     5947.54     6078.40     66.80 o
  -2   4   2     2997.52     3169.26     35.47 o
   0   4   2      137.42      179.04      9.74 o
   2   4   2       48.43       34.40      3.25 o
   4   4   2     1253.71     1184.80     33.86 o
   6   4   2     3316.71     3256.08     56.12 o
   8   4   2      336.50      257.46      8.64 o
  10   4   2     1257.55     1127.02     22.13 o
  12   4   2     1210.70     1083.52     52.74 o
  14   4   2        1.48       -9.00     16.50 o
  16   4   2      281.94      236.74     19.55 o
  18   4   2        2.85      -11.85      8.39 o
 -17   5   2        0.12       31.35     13.98 o
 -15   5   2        7.71        3.38      7.42 o
 -13   5   2      482.36      534.31     62.15 o
 -11   5   2       73.86       83.41      9.08 o
  -9   5   2     2720.07     2443.97     31.91 o
  -7   5   2      324.52      390.75      7.12 o
  -5   5   2    13524.60    14033.23    159.41 o
  -3   5   2      666.54      578.69      9.21 o
  -1   5   2     1591.58     1604.30     49.96 o
   1   5   2      605.05      613.00     16.17 o
   3   5   2      412.51      397.92      7.50 o
   5   5   2       24.66       39.62      2.90 o
   7   5   2    13600.78    13035.66    163.54 o
   9   5   2      360.93      321.11     12.85 o
  11   5   2      650.21      558.89     16.57 o
  13   5   2      224.80      294.93     45.32 o
  15   5   2       69.56       71.37     39.89 o
  17   5   2        7.03       45.11     14.49 o
 -18   6   2        0.03      -10.63     23.92 o
 -16   6   2      143.96      118.62     28.36 o
 -14   6   2       40.05       43.65     14.71 o
 -12   6   2     1694.85     1807.31     66.98 o
 -10   6   2      801.75      776.97     16.07 o
  -8   6   2      157.90      177.22      7.82 o
  -6   6   2       27.15       20.15      2.58 o
  -4   6   2     3542.13     3685.51     77.52 o
  -2   6   2     1358.75     1287.99     34.19 o
   0   6   2      229.42      284.53      6.32 o
   2   6   2     1723.48     1855.17     28.57 o
   4   6   2      821.39      755.11     15.04 o
   6   6   2     4929.38     5198.18    146.42 o
   8   6   2      245.68      239.54      8.83 o
  10   6   2        2.63       11.99     11.93 o
  12   6   2        1.57       -3.23     15.90 o
  14   6   2      852.02      817.85     80.43 o
  16   6   2        0.13       60.69     17.23 o
 -17   7   2        6.72       10.47     20.94 o
 -15   7   2      247.05      275.97     85.93 o
 -13   7   2        2.46       24.64      8.02 o
 -11   7   2       59.84       64.25      7.94 o
  -9   7   2       15.69       15.27      5.30 o
  -7   7   2        6.50       10.31     17.23 o
  -5   7   2      233.81      261.34      6.19 o
  -3   7   2     2409.97     2383.78     56.98 o
  -1   7   2       35.37       53.25      5.90 o
   1   7   2      362.17      355.80      9.54 o
   3   7   2      123.82      108.87      4.17 o
   5   7   2        3.75       15.06      4.64 o
   7   7   2     1908.60     1693.05     43.66 o
   9   7   2        7.87        2.58     17.82 o
  11   7   2      344.96      364.84     49.29 o
  13   7   2      570.54      677.13     35.51 o
  15   7   2      151.59      235.05     70.03 o
 -16   8   2       67.76      118.60     30.54 o
 -14   8   2       35.14      123.23     20.14 o
 -12   8   2      149.77      145.15     14.70 o
 -10   8   2      212.67      290.68     29.48 o
  -8   8   2       26.42       50.01      7.05 o
  -6   8   2      565.21      550.41     21.20 o
  -4   8   2     1517.16     1437.39     17.22 o
  -2   8   2     1280.87     1227.20     44.85 o
   0   8   2     4213.07     3957.06     58.10 o
   2   8   2      820.02      673.60     17.89 o
   4   8   2     1272.59     1207.77     56.12 o
   6   8   2      109.55       67.44     19.88 o
   8   8   2        7.44       51.41     17.23 o
  10   8   2       20.91       64.23     26.57 o
  12   8   2      752.15      724.56     88.52 o
  14   8   2      378.50      399.54     35.91 o
 -13   9   2       11.34        4.61      9.15 o
 -11   9   2      332.12      408.56     43.26 o
  -9   9   2      227.66      140.08     25.04 o
  -7   9   2       50.62       39.17      5.04 o
  -5   9   2      815.43      783.66     13.57 o
  -3   9   2      149.28      129.86      4.73 o
  -1   9   2      693.42      729.59     27.56 o
   1   9   2       49.58       51.67      2.95 o
   3   9   2       57.47       41.17     14.71 o
   5   9   2      645.21      662.52    101.04 o
   7   9   2       42.79       98.82     23.98 o
   9   9   2       22.22       38.89      9.59 o
  11   9   2      649.45      667.54     44.99 o
  13   9   2       10.97       14.09     12.01 o
 -12  10   2       40.63       72.73     37.37 o
 -10  10   2     1809.66     1866.18     93.75 o
  -8  10   2      344.30      348.42     22.81 o
  -6  10   2      304.13      270.42     82.55 o
  -4  10   2     1787.57     1731.84     44.44 o
  -2  10   2     3317.70     3559.59     86.93 o
   0  10   2     3229.99     3025.31     76.06 o
   2  10   2     1597.14     1612.10     58.44 o
   4  10   2     2533.42     2483.48     87.26 o
   6  10   2      263.94      216.57     14.17 o
   8  10   2       75.94       75.18     29.28 o
  10  10   2      146.00      221.80     72.95 o
  -7  11   2      491.52      446.11     54.26 o
  -5  11   2     1186.25     1292.84    144.37 o
  -3  11   2        9.01        2.65      9.28 o
  -1  11   2       82.18      108.39     15.90 o
   1  11   2       17.97       23.85     17.09 o
   3  11   2      128.13      146.02     20.27 o
   5  11   2      445.34      302.35    100.04 o
   7  11   2      692.22     1019.13     74.34 o
   9  11   2       19.22       31.44     31.87 o
  -6  12   2        0.50      103.09     26.63 o
  -4  12   2       10.38        9.41     17.36 o
  -2  12   2      595.24      627.16     38.30 o
   0  12   2      234.52      322.00     39.22 o
   2  12   2      375.49      447.35     55.39 o
   4  12   2      724.65     1021.51     83.75 o
   6  12   2      109.38      139.13     33.52 o
 -19   1   3       83.15       39.43     25.04 o
 -17   1   3       56.70       91.70     21.67 o
 -15   1   3      431.03      445.33     22.39 o
 -13   1   3        1.65       -1.44      9.14 o
 -11   1   3      498.40      515.74     11.53 o
  -9   1   3     3519.81     3535.87     49.76 o
  -7   1   3      678.89      611.83      8.90 o
  -5   1   3       52.20       28.41      1.92 o
  -3   1   3       81.55      151.55      4.51 o
  -1   1   3     1532.55     1549.56     19.95 o
   1   1   3      305.15      325.30      7.26 o
   3   1   3     1081.19     1072.29     27.43 o
   5   1   3     3637.60     3652.96     45.05 o
   7   1   3     1171.68     1092.05     16.07 o
   9   1   3      311.29      308.22     11.01 o
  11   1   3      161.17      180.14     23.79 o
  13   1   3        7.93        0.85      7.29 o
  15   1   3        5.61       16.80     18.48 o
  17   1   3      138.50      160.88     50.22 o
 -20   2   3        5.34       17.30     10.13 o
 -18   2   3      352.59      311.07     25.57 o
 -16   2   3      597.61      643.53     47.90 o
 -14   2   3     2340.14     2318.51     89.38 o
 -12   2   3     5011.07     5037.25     70.59 o
 -10   2   3      974.95      877.23     22.59 o
  -8   2   3    17213.09    17330.00    165.92 o
  -6   2   3       84.55       72.77      3.38 o
  -4   2   3       68.84      101.63      2.62 o
  -2   2   3       85.89       42.40      1.29 o
   0   2   3    27380.36    28688.70    287.75 o
   2   2   3    14451.70    15078.40    173.76 o
   4   2   3    19374.54    20514.88    224.09 o
   6   2   3     2112.42     2348.04     31.28 o
   8   2   3     8008.12     8151.74    104.21 o
  10   2   3     1456.10     1473.71     86.93 o
  12   2   3      682.00      712.70     24.25 o
  14   2   3       63.19       42.67     10.60 o
  16   2   3      594.08      588.75     52.21 o
  18   2   3       75.45      153.59     15.35 o
 -19   3   3       15.17        3.20     19.74 o
 -17   3   3        4.36       -6.56      7.50 o
 -15   3   3      441.69      512.09     53.67 o
 -13   3   3      489.40      550.19     57.11 o
 -11   3   3      214.99      235.06      7.82 o
  -9   3   3    11691.43    11525.04    118.74 o
  -7   3   3        9.61       11.10      2.28 o
  -5   3   3     6728.97     7693.14     76.78 o
  -3   3   3     2065.31     2016.21     23.10 o
  -1   3   3    15069.43    15389.47    151.74 o
   1   3   3     2982.38     3023.97    102.10 o
   3   3   3    12176.34    12814.01    231.03 o
   5   3   3     3505.37     3506.46     42.34 o
   7   3   3       22.74       54.06      3.74 o
   9   3   3      246.55      230.95     30.15 o
  11   3   3      282.23      376.29     16.46 o
  13   3   3     1158.07      988.18     75.27 o
  15   3   3      261.07      233.40     28.75 o
  17   3   3      950.24      939.51    132.84 o
 -18   4   3     1044.67     1053.73     71.16 o
 -16   4   3      249.53      233.41     14.53 o
 -14   4   3     3202.81     3133.20     67.12 o
 -12   4   3     6390.25     6200.32    100.44 o
 -10   4   3       35.26       43.23     12.46 o
  -8   4   3     2482.65     2567.25     29.90 o
  -6   4   3     3838.46     3702.48     73.08 o
  -4   4   3     5898.69     7153.32     73.63 o
  -2   4   3     4334.91     5463.13     55.54 o
   0   4   3      250.78      314.01      7.75 o
   2   4   3      976.89      959.89     18.15 o
   4   4   3     2643.97     2645.66     31.76 o
   6   4   3      406.16      368.47      8.34 o
   8   4   3    10522.56    10621.42    149.84 o
  10   4   3      288.58      211.20     11.73 o
  12   4   3      565.06      606.34     20.88 o
  14   4   3        3.51        2.16      7.42 o
  16   4   3      210.15      224.92     27.16 o
 -19   5   3       70.33      104.04     26.97 o
 -17   5   3       30.44       89.04     53.00 o
 -15   5   3      298.63      261.93     23.39 o
 -13   5   3      892.68      878.80     23.32 o
 -11   5   3     4318.40     4187.05     61.35 o
  -9   5   3     3372.98     3383.75     42.33 o
  -7   5   3     2944.65     2722.34     74.01 o
  -5   5   3     3433.78     4052.59     46.79 o
  -3   5   3      166.15      135.92      3.28 o
  -1   5   3     2900.09     2975.71    132.58 o
   1   5   3     6591.72     6707.40     64.45 o
   3   5   3     9540.57     9540.81    106.46 o
   5   5   3      286.29      308.94     15.37 o
   7   5   3     1914.85     1945.46     31.47 o
   9   5   3      442.12      356.37     14.31 o
  11   5   3      365.71      333.66     15.90 o
  13   5   3     1333.52     1139.08     61.15 o
  15   5   3     1049.06     1066.57     49.69 o
  17   5   3      324.28      222.53     71.75 o
 -18   6   3      182.11      234.50     90.90 o
 -16   6   3     1001.64      935.88     33.82 o
 -14   6   3      522.24      551.01     18.88 o
 -12   6   3     2046.22     2034.86     31.55 o
 -10   6   3     3728.31     3734.46     52.37 o
  -8   6   3       10.29       -2.25      5.37 o
  -6   6   3      327.79      292.70     32.13 o
  -4   6   3      850.78      672.01      9.96 o
  -2   6   3     1964.02     1684.79     25.36 o
   0   6   3      160.70      193.69     19.21 o
   2   6   3      316.37      299.23      4.87 o
   4   6   3      614.09      670.06     36.84 o
   6   6   3     5798.32     5700.40     75.13 o
   8   6   3     2880.17     2776.29     71.29 o
  10   6   3      476.48      427.11     15.55 o
  12   6   3        1.80        5.82      8.28 o
  14   6   3      186.61      191.02     22.39 o
  16   6   3       14.26       42.34     14.42 o
 -17   7   3      106.54      185.38     30.74 o
 -15   7   3      699.53      632.09     42.93 o
 -13   7   3      441.53      473.34     16.69 o
 -11   7   3     2947.72     2890.65     77.98 o
  -9   7   3       46.42       19.42      3.41 o
  -7   7   3      931.98      849.64     54.66 o
  -5   7   3       12.07       12.66      1.92 o
  -3   7   3      347.79      351.60      8.10 o
  -1   7   3     1173.91     1114.99     17.73 o
   1   7   3    17798.43    17208.35    239.44 o
   3   7   3     1206.74     1251.45     58.37 o
   5   7   3      146.30      150.80      6.46 o
   7   7   3      986.78     1035.91     20.80 o
   9   7   3      374.86      333.24     14.98 o
  11   7   3      376.10      397.38     17.42 o
  13   7   3       83.82      145.39     36.97 o
  15   7   3     1397.59     1578.52     70.53 o
 -16   8   3      638.27      660.68    113.03 o
 -14   8   3      506.63      582.51     35.11 o
 -12   8   3      178.54      111.12     40.28 o
 -10   8   3     4342.10     4319.00     74.72 o
  -8   8   3       30.57       36.26     13.32 o
  -6   8   3      132.37      160.70      5.06 o
  -4   8   3     6631.35     6383.89     93.49 o
  -2   8   3     8838.85     8670.50    121.62 o
   0   8   3       81.52       71.38     13.91 o
   2   8   3      683.67      649.85     43.93 o
   4   8   3     1168.48     1167.97     32.46 o
   6   8   3     8442.40     8123.57    331.34 o
   8   8   3      976.39      906.39     40.28 o
  10   8   3     1613.27     1698.99     49.76 o
  12   8   3      518.79      532.69     35.25 o
  14   8   3      308.07      377.96     42.87 o
 -13   9   3      128.63      195.01     28.22 o
 -11   9   3     2296.18     2458.66    182.13 o
  -9   9   3       31.80       68.24      7.24 o
  -7   9   3        3.68       -4.46      9.84 o
  -5   9   3       57.76       65.37      7.35 o
  -3   9   3      230.58      263.08      7.66 o
  -1   9   3      523.82      482.71     13.71 o
   1   9   3     1541.95     1478.53     47.17 o
   3   9   3       80.09       40.66      6.76 o
   5   9   3       80.61       99.13     47.17 o
   7   9   3     1145.08     1153.36    108.46 o
   9   9   3       27.08      111.28     34.19 o
  11   9   3        4.82        3.39     13.92 o
  13   9   3      555.70      651.78    131.12 o
 -12  10   3       54.93       43.94     21.14 o
 -10  10   3       73.60      119.31     14.31 o
  -8  10   3       85.92      109.40     33.72 o
  -6  10   3      778.71      813.92     22.96 o
  -4  10   3     1704.73     1556.39     70.36 o
  -2  10   3     1709.82     1749.38     51.81 o
   0  10   3        5.49        9.74     11.86 o
   2  10   3      185.81      160.26     31.60 o
   4  10   3      185.37      180.75     53.07 o
   6  10   3      162.50      109.10     12.23 o
   8  10   3      940.12      899.00     36.33 o
  10  10   3      941.74      984.56     76.72 o
  -9  11   3      376.63      444.17     33.79 o
  -7  11   3        7.17       37.55     13.50 o
  -5  11   3      246.40      336.68     40.08 o
  -3  11   3       72.25       59.50     10.73 o
  -1  11   3      312.21      303.98     21.60 o
   1  11   3        1.34       34.32     15.77 o
   3  11   3       20.04       34.32     14.44 o
   5  11   3       26.11       49.57     30.48 o
   7  11   3        1.28      -11.73      7.82 o
   9  11   3      128.96      162.28     35.38 o
  -6  12   3      136.78      154.11     19.88 o
  -4  12   3     1046.78     1092.54     57.77 o
   0  12   3      451.65      525.93     50.09 o
   2  12   3      150.89      123.23     25.04 o
   4  12   3       16.46       13.25     23.85 o
 -20   0   4        7.55        0.00     13.25 o
 -18   0   4      671.89      565.02     31.14 o
 -16   0   4      779.29      814.53     29.15 o
 -14   0   4     4573.01     4693.33     89.84 o
 -12   0   4      948.86      906.23     21.86 o
 -10   0   4     1622.17     1394.92     24.51 o
  -8   0   4     4348.48     4403.67     67.58 o
  -6   0   4    27161.98    27734.90    363.74 o
  -4   0   4    36439.60    37884.82    538.52 o
   0   0   4      114.76      223.81      9.81 o
   4   0   4     5483.30     5944.22    106.67 o
   6   0   4       18.83       55.65      6.49 o
   8   0   4      342.95      351.41     19.08 o
  10   0   4     5359.37     5142.54    135.69 o
  12   0   4     2726.64     2683.17    113.16 o
  14   0   4     2515.33     2675.62     86.66 o
  16   0   4      751.35      711.97     34.98 o
  18   0   4       88.29       30.61     13.25 o
 -19   1   4       39.82       33.50     19.74 o
 -17   1   4     1799.85     1812.53     73.14 o
 -15   1   4     4434.83     4594.97     77.05 o
 -13   1   4        9.47       11.78      7.88 o
 -11   1   4       20.99       12.80      2.76 o
  -9   1   4     2457.27     2556.73     44.19 o
  -7   1   4     6940.55     6740.00     71.48 o
  -5   1   4     1016.09     1278.08     16.27 o
  -3   1   4    29714.54    29537.45    294.58 o
  -1   1   4    17139.40    17301.75    219.97 o
   1   1   4     9602.75    10047.99    110.12 o
   3   1   4     3815.56     3790.29     53.80 o
   5   1   4        4.02       40.35      9.87 o
   7   1   4      733.76      515.28     19.02 o
   9   1   4       79.94       99.67     15.11 o
  11   1   4     3129.70     3206.28     64.13 o
  13   1   4      927.16      921.83     27.30 o
  15   1   4       70.15       76.62     10.70 o
  17   1   4       35.89       63.45     41.28 o
 -20   2   4      120.07      122.46     33.59 o
 -18   2   4      565.79      554.68     20.19 o
 -16   2   4       31.43       37.57     10.53 o
 -14   2   4      177.66      155.18      8.00 o
 -12   2   4      497.88      492.20     11.38 o
 -10   2   4     5119.21     5064.54    153.45 o
  -8   2   4     1338.21     1202.20     16.07 o
  -6   2   4     5336.60     5200.77     55.31 o
  -4   2   4        7.89        6.63      1.19 o
  -2   2   4       95.30      103.14     13.12 o
   0   2   4      118.83       78.89      2.76 o
   2   2   4    20406.80    20271.42    250.92 o
   4   2   4     4667.03     4529.32     63.67 o
   6   2   4      101.93       80.61      4.11 o
   8   2   4      648.01      659.47     33.46 o
  10   2   4      385.10      440.83     22.79 o
  12   2   4     1812.89     1787.27     43.13 o
  14   2   4     2876.24     2996.12     77.31 o
  16   2   4      566.84      588.35     26.14 o
  18   2   4       29.07       74.75     19.74 o
 -19   3   4        9.04       -0.73     15.30 o
 -17   3   4      722.88      683.08     20.56 o
 -15   3   4     2085.40     2005.91     45.58 o
 -13   3   4     2461.29     2404.93     36.87 o
 -11   3   4      436.33      382.14     11.40 o
  -9   3   4     1832.49     1965.12     24.81 o
  -7   3   4      722.30      713.65     25.18 o
  -5   3   4    16971.41    18302.65    188.05 o
  -3   3   4      280.04      349.23     20.41 o
  -1   3   4      691.02      690.89     23.85 o
   1   3   4      111.75      145.82      8.35 o
   3   3   4      663.71      578.95      9.88 o
   5   3   4     1509.11     1395.37     48.90 o
   7   3   4       81.29      116.08      6.04 o
   9   3   4     1905.53     1849.43     41.04 o
  11   3   4      181.57      155.46     11.77 o
  13   3   4       54.03       49.85     16.70 o
  15   3   4        8.54       16.72     15.83 o
  17   3   4      252.65      277.13     32.07 o
 -18   4   4       21.28       61.08     34.25 o
 -16   4   4      263.35      285.62     15.06 o
 -14   4   4      426.28      429.01     14.78 o
 -12   4   4      942.50      839.80     16.18 o
 -10   4   4     1376.74     1293.73     19.37 o
  -8   4   4     3951.02     3671.79     42.03 o
  -6   4   4       40.43       39.69      2.95 o
  -4   4   4      414.10      522.11      7.56 o
  -2   4   4      507.83      619.98      7.35 o
   0   4   4      358.83      275.83      5.32 o
   2   4   4     3995.58     4008.58     46.11 o
   4   4   4     7959.63     7845.26     90.87 o
   6   4   4      392.12      342.29     38.83 o
   8   4   4       52.17       32.87     13.12 o
  10   4   4      142.47      186.88      9.83 o
  12   4   4     1745.20     1707.78     63.07 o
  14   4   4      578.92      549.89     21.64 o
  16   4   4       31.63       32.65     15.17 o
 -19   5   4       57.83       32.66     23.19 o
 -17   5   4      643.94      607.65     25.28 o
 -15   5   4      191.43      207.15     13.30 o
 -13   5   4      821.75      719.23     44.52 o
 -11   5   4      178.91      166.64      6.10 o
  -9   5   4     2141.76     2017.62     26.63 o
  -7   5   4      375.80      339.39     10.73 o
  -5   5   4     7460.98     7921.41     87.04 o
  -3   5   4       22.32       38.40      2.28 o
  -1   5   4      318.84      359.09      8.93 o
   1   5   4     5445.65     5107.66    117.34 o
   3   5   4     6631.10     6532.29     76.13 o
   5   5   4      292.30      260.07      7.45 o
   7   5   4        6.82       -1.86      4.41 o
   9   5   4      340.84      341.57     22.39 o
  11   5   4      372.61      404.01     56.65 o
  13   5   4      240.35      219.72     29.88 o
  15   5   4       57.61       73.12     13.66 o
 -18   6   4      248.99      295.48     25.60 o
 -16   6   4      462.36      496.76     22.50 o
 -14   6   4      201.75      200.68     11.92 o
 -12   6   4     2158.43     2100.81    108.19 o
 -10   6   4      268.70      252.02     16.03 o
  -8   6   4     4830.16     4748.11     57.56 o
  -6   6   4       79.88       88.28      4.77 o
  -4   6   4     5348.85     5539.11     59.87 o
  -2   6   4     2013.26     2200.22     61.95 o
   0   6   4     1284.43     1217.97     19.90 o
   2   6   4      235.72      279.71      5.16 o
   4   6   4     5307.45     5309.76    164.97 o
   6   6   4       16.03       32.16      4.64 o
   8   6   4     2846.83     2644.73    195.12 o
  10   6   4        0.25       12.73      6.92 o
  12   6   4      556.83      437.47     66.52 o
  14   6   4      135.22      143.17     82.69 o
  16   6   4        2.03      -13.25     23.85 o
 -17   7   4      245.89      226.11     86.73 o
 -15   7   4       33.61       26.40      6.96 o
 -13   7   4      165.44      203.24     11.21 o
 -11   7   4      137.69      130.72     15.37 o
  -9   7   4     2094.88     1981.09     29.09 o
  -7   7   4      225.56      194.62      6.11 o
  -5   7   4      833.52      706.84     11.56 o
  -3   7   4     1245.98     1179.43     30.15 o
  -1   7   4      689.38      619.23     12.94 o
   1   7   4       13.77       42.05     12.72 o
   3   7   4        8.00       12.16      3.31 o
   5   7   4      485.66      484.56     11.82 o
   7   7   4        0.31        8.73      3.54 o
   9   7   4       10.98       18.89     13.12 o
  11   7   4      110.67      118.71     31.14 o
  13   7   4      282.11      271.76     22.43 o
  15   7   4       21.22       12.47     12.17 o
 -16   8   4      288.49      322.14     47.04 o
 -14   8   4      392.29      429.41     75.73 o
 -12   8   4       60.30       55.00     12.79 o
 -10   8   4       41.56       24.72      6.08 o
  -8   8   4      315.70      251.14     34.32 o
  -6   8   4       69.59       39.17      3.15 o
  -4   8   4      987.97      885.11     17.62 o
  -2   8   4     2507.14     2690.40    127.01 o
   0   8   4      415.69      443.58     11.85 o
   2   8   4      167.93      142.39      8.24 o
   4   8   4        9.56       14.58      1.97 o
   6   8   4      421.67      412.69     15.69 o
   8   8   4       38.90      154.36     71.75 o
  10   8   4       40.78       43.59     16.63 o
  12   8   4      799.72      768.04    153.78 o
  14   8   4       38.52       -3.14     11.00 o
 -13   9   4      593.12      701.74     81.49 o
 -11   9   4       64.95       51.65     12.65 o
  -9   9   4       50.04       54.35      7.45 o
  -7   9   4     1003.99     1028.07     39.89 o
  -5   9   4       34.27       68.96     19.48 o
  -3   9   4      910.38      910.02     26.24 o
  -1   9   4      174.24      166.55     23.72 o
   1   9   4     2898.59     2853.00    133.64 o
   3   9   4      837.59      848.72     24.38 o
   5   9   4       47.71       42.88     10.23 o
   7   9   4       12.76       41.83     31.80 o
   9   9   4      223.85      258.83     26.24 o
  11   9   4       54.48      108.09     17.63 o
 -12  10   4        0.27       16.03     10.73 o
 -10  10   4      742.82      777.22     50.29 o
  -8  10   4     2536.14     2431.02     56.69 o
  -6  10   4      347.30      314.84     38.16 o
  -4  10   4      963.52      871.27     50.49 o
  -2  10   4      474.37      534.69     58.64 o
   0  10   4     1560.19     1481.10     42.29 o
   2  10   4       85.61       89.72      9.08 o
   4  10   4     1541.69     1629.09     46.71 o
   6  10   4        3.68        9.36     10.60 o
   8  10   4      380.41      376.73     39.16 o
  10  10   4       64.07      115.26     17.85 o
 -11  11   4      186.92       87.46     27.96 o
  -9  11   4      940.48     1051.99     61.35 o
  -7  11   4       17.01       16.26     11.42 o
  -5  11   4     1928.94     2123.07    117.54 o
  -3  11   4      133.83       93.02     13.38 o
  -1  11   4      102.15      100.97     16.03 o
   3  11   4       28.70       29.02     18.42 o
   5  11   4        1.42       28.21     16.43 o
   7  11   4        0.63        6.98     28.36 o
  -6  12   4      242.27      230.43     31.01 o
  -4  12   4       15.82        3.98     10.60 o
  -2  12   4       61.69       71.29     19.61 o
   0  12   4      141.63      184.32     35.64 o
   2  12   4       34.92       54.06     19.74 o
   4  12   4      743.75      686.93     61.09 o
 -21   1   5      310.81      300.63    101.57 o
 -19   1   5      181.69      174.19     12.94 o
 -17   1   5       32.67       55.15     12.52 o
 -15   1   5       14.25        3.96      4.75 o
 -13   1   5      618.94      582.25     34.25 o
 -11   1   5      490.80      484.30     15.30 o
  -9   1   5       54.52       78.27      3.65 o
  -7   1   5      768.24      677.39      9.37 o
  -5   1   5    13718.51    13758.46    153.16 o
  -3   1   5     7065.38     7556.32     75.68 o
  -1   1   5     1070.65     1150.46     13.58 o
   1   1   5     4368.55     4577.80     53.87 o
   3   1   5     3522.66     3919.27     52.41 o
   5   1   5     6851.56     7157.20    117.01 o
   7   1   5       89.34      110.89     15.77 o
   9   1   5       35.96       42.72      8.02 o
  11   1   5      800.71      717.70     27.74 o
  13   1   5      142.55      114.38     17.16 o
  15   1   5        0.00       15.73     10.68 o
  17   1   5       19.74       40.92     13.32 o
 -20   2   5      162.15      218.41     20.47 o
 -18   2   5       53.33       47.05      8.18 o
 -16   2   5       21.39       10.12      6.63 o
 -14   2   5      652.35      671.27     18.82 o
 -12   2   5     3212.92     3274.00     56.32 o
 -10   2   5     1254.49     1319.05     39.69 o
  -8   2   5     7706.39     8501.94    204.86 o
  -6   2   5     2742.11     3060.97     32.68 o
  -4   2   5    31039.76    31419.27    300.33 o
  -2   2   5     1224.34     1324.36     26.50 o
   0   2   5     2581.61     2874.73     33.78 o
   2   2   5     6987.49     7019.93     81.57 o
   4   2   5     4790.88     4781.48     62.19 o
   6   2   5      114.04      122.48      5.66 o
   8   2   5     4012.90     4139.78     79.45 o
  10   2   5       12.12        0.00      9.37 o
  12   2   5     1175.53     1246.87     32.70 o
  14   2   5        5.01       -0.51      8.92 o
  16   2   5      161.36      205.82     16.22 o
 -19   3   5        1.56       -1.31     40.48 o
 -17   3   5      354.75      300.13     30.81 o
 -15   3   5     1807.99     1911.01     58.77 o
 -13   3   5     2328.81     2268.35     45.19 o
 -11   3   5      288.52      246.26      6.81 o
  -9   3   5     7541.66     7598.73     82.91 o
  -7   3   5      111.96      136.49      4.11 o
  -5   3   5    28209.77    29665.41    301.42 o
  -3   3   5      162.37      140.63     13.38 o
  -1   3   5     5582.72     5921.87     59.40 o
   1   3   5    13727.21    14390.68    381.09 o
   3   3   5     5242.27     5730.15     70.18 o
   5   3   5    18735.23    19519.46    211.35 o
   7   3   5       83.28       98.16      6.40 o
   9   3   5       41.45        7.23      4.64 o
  11   3   5     3030.00     3134.81     73.34 o
  13   3   5      953.84      937.80    104.68 o
  15   3   5      101.28      127.18     46.05 o
  17   3   5      426.73      393.51     33.99 o
 -20   4   5      330.42      347.02     37.77 o
 -18   4   5       31.02        5.23     11.86 o
 -16   4   5      391.76      358.22     16.84 o
 -14   4   5     1289.49     1264.06     25.89 o
 -12   4   5     1175.07     1152.37     28.42 o
 -10   4   5      382.87      422.63     24.71 o
  -8   4   5      281.06      309.55     16.50 o
  -6   4   5      246.64      242.34     34.85 o
  -4   4   5     6511.24     6158.50     61.74 o
  -2   4   5      693.33      913.22     31.01 o
   0   4   5      166.70      145.14      3.70 o
   2   4   5     1397.62     1325.82     16.52 o
   4   4   5      380.98      475.75     21.33 o
   6   4   5      229.86      248.12     23.39 o
   8   4   5     1436.31     1360.39     69.04 o
  10   4   5       55.97       15.36     13.85 o
  12   4   5       89.37       25.27      8.84 o
  14   4   5      108.73      139.79     14.57 o
  16   4   5      133.88      144.35     13.18 o
 -19   5   5      637.02      748.97    151.66 o
 -17   5   5      235.99      189.57     19.38 o
 -15   5   5     1776.27     1714.49     99.45 o
 -13   5   5       71.39       60.91      6.82 o
 -11   5   5      198.21      194.57     15.11 o
  -9   5   5     5509.07     5334.78    106.54 o
  -7   5   5     3186.40     2900.58     30.50 o
  -5   5   5     1031.54     1310.28     19.74 o
  -3   5   5     2971.59     3162.49     31.00 o
  -1   5   5     4068.05     4364.64     50.55 o
   1   5   5     8450.90     8973.67    294.43 o
   3   5   5     8058.05     7851.72     81.71 o
   5   5   5    10382.18    10994.18    139.12 o
   7   5   5      988.00     1120.56     24.61 o
   9   5   5       83.83       92.78     15.17 o
  11   5   5      174.96      173.35     24.05 o
  13   5   5      366.34      439.75     19.96 o
  15   5   5      506.31      522.46    137.88 o
 -18   6   5      389.13      396.05     32.66 o
 -16   6   5      576.04      630.62     23.94 o
 -14   6   5     1968.65     2015.87     73.28 o
 -12   6   5       23.21        3.01     13.85 o
 -10   6   5     1351.42     1359.79     32.33 o
  -8   6   5       11.07       21.66      5.43 o
  -6   6   5      272.51      229.24     18.82 o
  -4   6   5       86.57      105.53     10.60 o
  -2   6   5     8520.95     8384.04     99.38 o
   0   6   5     2732.78     2537.18     34.32 o
   2   6   5       67.08       71.05      9.14 o
   4   6   5      786.96      741.39     54.46 o
   6   6   5     3374.63     3318.37    162.85 o
   8   6   5     1449.21     1360.25     67.71 o
  10   6   5       20.13        4.87     24.38 o
  12   6   5      384.01      387.87     18.27 o
  14   6   5       17.39        0.48     10.27 o
 -17   7   5      217.22      226.46     35.78 o
 -15   7   5       64.82       75.45     11.40 o
 -13   7   5      497.97      415.54     17.85 o
 -11   7   5     1221.27     1271.44     25.67 o
  -9   7   5       33.88       40.77      7.22 o
  -7   7   5     1979.59     1735.71     41.08 o
  -5   7   5     1857.57     1676.27     31.34 o
  -3   7   5     1438.88     1454.28     21.79 o
  -1   7   5      506.73      521.56     22.79 o
   1   7   5     1487.79     1511.31     62.54 o
   3   7   5     8062.64     7875.20    132.58 o
   5   7   5     1734.28     1693.98     58.44 o
   7   7   5     1468.78     1623.78    137.74 o
   9   7   5        0.03        9.93      9.21 o
  11   7   5      296.68      333.94     21.61 o
  13   7   5        2.93       11.93     11.79 o
 -16   8   5       91.62      101.63     14.71 o
 -14   8   5     1156.82     1181.78     40.95 o
 -12   8   5        5.61       -7.29     17.89 o
 -10   8   5     1416.34     1409.41     32.66 o
  -8   8   5     1190.48     1101.00     32.66 o
  -6   8   5     1097.81     1061.78     17.11 o
  -4   8   5      162.59      178.49      8.64 o
  -2   8   5    14573.24    14759.39    219.88 o
   0   8   5     2367.93     2349.42     47.59 o
   2   8   5        6.49       15.26      5.57 o
   4   8   5      151.01      144.04     11.40 o
   6   8   5     5480.71     5563.69    119.54 o
   8   8   5     1768.15     1779.89     49.72 o
  10   8   5      334.58      381.70     63.87 o
  12   8   5       75.76      153.85     68.18 o
 -15   9   5       14.44       13.25      7.95 o
 -13   9   5        0.26      -15.64     14.58 o
 -11   9   5     1364.40     1611.49     97.33 o
  -9   9   5      572.62      628.93     63.01 o
  -7   9   5      150.51      135.55      6.99 o
  -5   9   5      351.30      336.35     11.21 o
  -3   9   5      499.58      451.80     20.27 o
  -1   9   5       14.85       13.66     11.20 o
   1   9   5       21.24       28.35      6.13 o
   3   9   5      230.46      240.89     29.09 o
   5   9   5       63.40       46.83      8.02 o
   7   9   5      679.41      778.02     29.47 o
   9   9   5       56.55       93.82     16.17 o
  11   9   5       11.83       41.82     21.27 o
 -12  10   5        0.05       48.90     18.29 o
 -10  10   5       25.09       49.06     60.09 o
  -8  10   5      112.30      128.87     10.83 o
  -6  10   5      503.54      480.40     26.24 o
  -4  10   5     2141.92     2283.97     79.77 o
  -2  10   5     1279.34     1263.35     32.91 o
   0  10   5        0.68       13.57      7.22 o
   2  10   5       85.87       68.76     18.75 o
   4  10   5      129.79      144.94     20.80 o
   6  10   5      106.27      105.21     34.32 o
   8  10   5      450.26      447.66     41.67 o
  10  10   5     1269.84     1407.59     64.66 o
 -11  11   5       53.20        5.30     18.55 o
  -9  11   5      793.43      683.08     41.87 o
  -7  11   5      276.92      347.50     32.53 o
  -5  11   5      162.02      162.91     13.12 o
  -3  11   5      364.31      397.92     23.19 o
  -1  11   5        3.61       -6.63      9.28 o
   1  11   5       76.20       78.18     17.36 o
   3  11   5       24.33       22.82      7.26 o
   5  11   5       60.29       86.47     11.14 o
   7  11   5        9.20       -3.48     15.24 o
  -6  12   5       97.78      157.69     29.28 o
  -4  12   5     1262.99     1444.21     66.39 o
  -2  12   5      111.40      158.61     24.78 o
   0  12   5        0.23       71.29     23.98 o
   2  12   5        2.75      -10.47     19.88 o
   4  12   5       73.30      101.63     27.96 o
 -18   0   6      395.68      322.00     26.10 o
 -16   0   6      773.81      721.64     29.28 o
 -14   0   6       49.07       93.02      9.14 o
 -12   0   6      154.98      258.92     11.66 o
 -10   0   6    10827.92    10604.95    164.97 o
  -8   0   6     2377.12     2400.66     42.80 o
  -6   0   6    63222.54    63270.47    988.91 o
  -4   0   6    67229.59    65897.59   1027.87 o
  -2   0   6    12365.70    12554.02    171.33 o
   0   0   6       27.51       17.23      1.19 o
   2   0   6    66557.82    70381.95   1583.75 o
   4   0   6     6372.10     5989.27    107.07 o
   6   0   6     1929.34     1770.72     39.89 o
   8   0   6     1679.17     1668.15     50.49 o
  10   0   6     4169.05     4048.81    111.17 o
  12   0   6     6517.46     6846.07    174.65 o
  14   0   6       61.12       91.70     17.49 o
  16   0   6      455.16      530.96     35.25 o
 -21   1   6      913.61      912.18     51.83 o
 -19   1   6      117.11      114.73     32.40 o
 -17   1   6      104.22      135.36     11.40 o
 -15   1   6     2328.05     2153.97     47.24 o
 -13   1   6     3891.53     3955.84     57.99 o
 -11   1   6      791.24      664.98     32.13 o
  -9   1   6     2627.74     2653.48     30.42 o
  -7   1   6     1876.40     2298.49     38.36 o
  -5   1   6     3355.55     3843.01     41.51 o
  -3   1   6      336.72      331.01     22.79 o
  -1   1   6    16700.86    17200.95    176.54 o
   1   1   6       81.77       81.04      8.02 o
   3   1   6      947.29     1079.35     17.95 o
   5   1   6     8066.34     8752.16    110.80 o
   7   1   6     1310.03     1232.23     26.94 o
   9   1   6      419.16      466.66     36.17 o
  11   1   6     2877.47     2770.51    103.56 o
  13   1   6       82.77       95.50     55.06 o
  15   1   6       14.62       -7.34     10.35 o
  17   1   6        6.84      -11.40      7.60 o
 -20   2   6      252.61      182.08     16.49 o
 -18   2   6      451.93      514.66     50.62 o
 -16   2   6        1.43        6.70      4.14 o
 -14   2   6        0.84        6.11     11.20 o
 -12   2   6      895.07      896.87     22.92 o
 -10   2   6    10186.63    10177.69    147.02 o
  -8   2   6     6961.20     7001.03     94.41 o
  -6   2   6     8460.20     8466.37     96.36 o
  -4   2   6     2565.10     2569.73     28.37 o
  -2   2   6     1860.22     2032.63     27.89 o
   0   2   6      359.43      346.74      6.51 o
   2   2   6     7671.34     7630.85    285.89 o
   4   2   6     1049.95      843.15     36.97 o
   6   2   6      243.16      179.87     15.77 o
   8   2   6     1595.25     1524.91     34.69 o
  10   2   6      908.71      990.64     26.70 o
  12   2   6      832.91      820.12     38.49 o
  14   2   6      130.25      133.94     25.31 o
  16   2   6      298.94      330.85     25.77 o
 -19   3   6      428.17      369.96     34.19 o
 -17   3   6       63.88       41.26      6.01 o
 -15   3   6      326.98      296.91     21.14 o
 -13   3   6     4895.93     4892.59     68.15 o
 -11   3   6     2219.07     2136.04    130.12 o
  -9   3   6        0.05        9.19      9.87 o
  -7   3   6     2307.68     2487.35     29.45 o
  -5   3   6     1020.65      976.12     12.00 o
  -3   3   6     7257.64     7172.76     73.76 o
  -1   3   6      631.37      517.60      7.03 o
   1   3   6       20.56       36.88      4.64 o
   3   3   6      130.57      112.20      9.94 o
   5   3   6      360.20      436.88     10.67 o
   7   3   6      746.84      761.09     25.18 o
   9   3   6     4710.98     4420.50    103.89 o
  11   3   6     1721.77     1646.46     97.59 o
  13   3   6      136.42      142.91     30.61 o
  15   3   6       24.36       41.64     40.42 o
 -20   4   6      561.41      563.15     57.64 o
 -18   4   6        1.82        6.36     25.77 o
 -16   4   6      498.10      460.34     37.50 o
 -14   4   6        7.41       -0.42      3.57 o
 -12   4   6      991.43     1070.52     19.29 o
 -10   4   6      404.95      445.45     40.28 o
  -8   4   6     6564.30     6731.17     69.58 o
  -6   4   6      118.24       97.45      3.98 o
  -4   4   6     1590.25     1651.86     18.83 o
  -2   4   6     6079.19     6064.88     63.79 o
   0   4   6     2131.31     2181.58     57.77 o
   2   4   6      354.91      376.63     22.59 o
   4   4   6      497.10      425.76     26.30 o
   6   4   6      351.02      323.09     43.99 o
   8   4   6      806.34      865.92     22.56 o
  10   4   6        8.39        8.47      8.55 o
  12   4   6       92.72       85.68     11.00 o
  14   4   6      495.98      444.50     21.59 o
  16   4   6       10.78       17.21      9.37 o
 -19   5   6      101.66       96.38     12.46 o
 -17   5   6      514.57      530.86     24.98 o
 -15   5   6      110.43      144.63     12.42 o
 -13   5   6        7.65        6.63      5.30 o
 -11   5   6     1642.44     1667.16     49.16 o
  -9   5   6     1169.14     1137.70     17.12 o
  -7   5   6     2371.23     2273.43     30.58 o
  -5   5   6       52.36       53.93      3.18 o
  -3   5   6     3501.84     3535.90     37.28 o
  -1   5   6      383.12      412.94     22.06 o
   1   5   6     3014.34     2916.16     49.16 o
   3   5   6      167.40      174.60      5.43 o
   5   5   6      420.38      383.41     19.15 o
   7   5   6      441.49      473.72     13.32 o
   9   5   6     3584.36     3380.36     59.00 o
  11   5   6      446.88      424.85     41.21 o
  13   5   6        0.12       -6.37      6.29 o
  15   5   6      236.53      247.08     18.19 o
 -18   6   6      148.97      142.92     43.33 o
 -16   6   6      251.69      252.00     37.63 o
 -14   6   6      736.34      731.92     49.76 o
 -12   6   6       73.28       39.72     12.72 o
 -10   6   6     1360.38     1264.91     20.14 o
  -8   6   6     1794.88     1773.76     24.90 o
  -6   6   6      151.81      122.35      4.04 o
  -4   6   6      167.44      176.57      3.97 o
  -2   6   6     5800.42     5946.86     59.20 o
   0   6   6     2281.20     2198.25     29.09 o
   2   6   6     1035.80     1047.49     25.97 o
   4   6   6     2023.62     1914.49     29.01 o
   6   6   6       39.66       34.61      6.36 o
   8   6   6     3849.18     3757.81     75.71 o
  10   6   6       44.48       32.90     23.12 o
  12   6   6        2.51        8.42      8.31 o
  14   6   6       69.78      103.09     16.96 o
 -17   7   6       60.59       67.39     46.84 o
 -15   7   6        0.27        5.06      6.13 o
 -13   7   6      489.09      577.64     44.32 o
 -11   7   6        6.12        1.99      4.73 o
  -9   7   6     1052.69     1018.86     57.77 o
  -7   7   6      566.78      535.44     12.65 o
  -5   7   6      192.34      131.80     11.93 o
  -3   7   6      487.55      425.06     32.53 o
  -1   7   6      265.27      276.11     40.28 o
   1   7   6      206.42      195.90     17.09 o
   3   7   6      341.11      312.45      9.04 o
   5   7   6       36.57       17.50      3.70 o
   7   7   6      217.17      252.16     13.83 o
   9   7   6       58.68       52.27     17.95 o
  11   7   6        4.01       56.48     47.17 o
  13   7   6      615.51      661.00     33.15 o
 -16   8   6        6.49       -3.98     17.36 o
 -14   8   6      635.64      541.05     96.40 o
 -12   8   6      148.35      188.49     20.87 o
 -10   8   6        8.68       35.19     13.85 o
  -8   8   6      127.14      155.60      7.72 o
  -6   8   6      335.84      314.07     29.48 o
  -4   8   6     1358.42     1280.40     58.24 o
  -2   8   6      247.20      253.80     10.73 o
   0   8   6       10.22       23.34     14.58 o
   2   8   6     1009.96      993.49     88.52 o
   4   8   6        0.84        5.78      3.91 o
   6   8   6     1400.72     1256.88    113.16 o
   8   8   6      139.04      157.03     15.28 o
  10   8   6        5.18       12.47     13.85 o
  12   8   6      126.27      149.48     30.34 o
 -15   9   6        0.02        4.10     18.48 o
 -13   9   6      441.60      491.64     40.61 o
 -11   9   6      265.91      207.00     12.16 o
  -9   9   6       33.86       62.16      7.49 o
  -7   9   6     1526.71     1445.22     36.04 o
  -5   9   6       13.57       30.02      7.27 o
  -3   9   6     1406.08     1415.41     28.52 o
  -1   9   6      271.89      270.63     11.94 o
   1   9   6      265.53      303.58     14.61 o
   3   9   6      254.99      214.39     18.15 o
   5   9   6       31.23       46.94     15.37 o
   7   9   6       11.74       16.91      9.71 o
   9   9   6      864.12     1015.03     46.78 o
  11   9   6       93.73       90.60     37.83 o
 -12  10   6      349.78      363.86     32.73 o
 -10  10   6       14.74        8.51     25.04 o
  -8  10   6     1854.90     1851.13    202.01 o
  -6  10   6     1893.16     1874.68    114.36 o
  -4  10   6      982.10      860.95     25.64 o
  -2  10   6     1419.19     1508.43    121.78 o
   0  10   6      930.22      980.57     33.42 o
   2  10   6      909.45      723.36     43.99 o
   4  10   6      417.70      423.01     30.15 o
   6  10   6      820.06      752.46     40.35 o
   8  10   6        7.23        4.65     13.98 o
 -11  11   6      952.97      996.07     85.07 o
  -9  11   6      245.48      323.32     28.75 o
  -7  11   6        5.93       16.44     20.47 o
  -5  11   6      430.67      582.88     79.57 o
  -3  11   6      507.88      488.16     25.71 o
  -1  11   6       56.45       67.92     29.88 o
   1  11   6       32.52       47.57      8.11 o
   3  11   6       33.79        1.33      9.94 o
   5  11   6      140.34      161.88     14.06 o
   7  11   6      108.32       90.47     13.05 o
  -6  12   6      971.59      937.24     49.03 o
  -4  12   6       67.96       16.03     13.38 o
  -2  12   6      435.62      370.76     44.92 o
   0  12   6       36.85      106.14     26.24 o
   2  12   6       35.74      -16.03     13.38 o
 -21   1   7      261.16      259.42     24.65 o
 -19   1   7       49.05       27.97     35.78 o
 -17   1   7      158.14      173.14      9.83 o
 -15   1   7       47.32       52.68      5.30 o
 -13   1   7     1047.33     1053.01     19.85 o
 -11   1   7        2.10        7.38      5.30 o
  -9   1   7      353.39      314.59     11.59 o
  -7   1   7     4098.14     4069.68     46.01 o
  -5   1   7     1128.36     1138.18     27.03 o
  -3   1   7      681.99      748.56     32.86 o
  -1   1   7      365.33      342.42     19.02 o
   1   1   7     1284.64     1209.46     30.48 o
   3   1   7        4.17       -4.97      3.31 o
   5   1   7      339.29      264.56     20.74 o
   7   1   7      726.23      677.54     19.13 o
   9   1   7      341.19      268.35     23.26 o
  11   1   7      302.89      384.27     19.16 o
  13   1   7      303.53      352.13     17.66 o
  15   1   7       29.24       35.74      9.13 o
 -20   2   7       15.39       20.27     25.84 o
 -18   2   7      658.77      727.77     33.52 o
 -16   2   7       56.24       40.58     14.51 o
 -14   2   7     1629.57     1714.72     63.60 o
 -12   2   7     3323.39     3304.90     47.04 o
 -10   2   7     4791.85     4861.45     54.83 o
  -8   2   7     2388.69     2128.99     38.63 o
  -6   2   7    11782.23    12571.84    175.38 o
  -4   2   7      248.04      286.15      9.81 o
  -2   2   7     4808.49     5342.77     61.22 o
   0   2   7     9500.97    10904.18    116.81 o
   2   2   7    36448.48    38811.98    414.33 o
   4   2   7     1844.43     1736.89     39.49 o
   6   2   7     4257.65     4211.74    174.91 o
   8   2   7      138.63      104.66     24.58 o
  10   2   7       95.04       77.21      9.46 o
  12   2   7       90.51       65.43     10.57 o
  14   2   7      240.45      130.37     15.75 o
  16   2   7       22.02       24.34     14.58 o
 -19   3   7      494.71      538.11     43.99 o
 -17   3   7       17.13       23.82     17.16 o
 -15   3   7      417.18      425.70     35.45 o
 -13   3   7     1448.30     1314.45     27.76 o
 -11   3   7      231.88      237.13     16.17 o
  -9   3   7     2650.95     2606.26     32.79 o
  -7   3   7    12041.44    11598.09    138.58 o
  -5   3   7      518.71      610.11     11.73 o
  -3   3   7      565.84      705.83      8.77 o
  -1   3   7     2099.86     2025.92     23.19 o
   1   3   7     7677.34     7556.50     83.66 o
   3   3   7      740.58      607.48     19.68 o
   5   3   7     3987.46     4136.63     62.34 o
   7   3   7      160.87      148.43      8.68 o
   9   3   7        0.53       -9.01     13.91 o
  11   3   7      872.72      848.40     96.67 o
  13   3   7      694.80      713.47    136.22 o
  15   3   7      719.31      721.68     45.19 o
 -20   4   7      151.49      108.07     16.36 o
 -18   4   7      478.73      477.99     25.51 o
 -16   4   7      351.80      322.93     15.17 o
 -14   4   7      212.23      200.67     11.40 o
 -12   4   7     2190.27     2125.50     30.83 o
 -10   4   7     7166.85     6931.38    151.79 o
  -8   4   7     6993.37     7031.13     77.67 o
  -6   4   7      578.17      681.22     21.00 o
  -4   4   7     1922.11     1768.65     36.71 o
  -2   4   7      255.78      222.13      5.96 o
   0   4   7     2362.82     2584.38     35.11 o
   2   4   7     4180.44     4396.88     54.32 o
   4   4   7      254.51      271.11     26.04 o
   6   4   7      463.97      470.00     14.39 o
   8   4   7     2753.15     2676.16     49.76 o
  10   4   7      498.92      601.66     41.74 o
  12   4   7        8.09       10.01      6.98 o
  14   4   7       39.11       52.43     26.70 o
 -19   5   7      736.21      666.29     32.88 o
 -17   5   7      385.48      384.14     20.01 o
 -15   5   7      521.01      528.05     41.48 o
 -13   5   7      287.45      307.75      8.58 o
 -11   5   7      469.31      463.90     16.43 o
  -9   5   7    11284.41    11313.14    127.91 o
  -7   5   7     3432.15     3232.02     36.49 o
  -5   5   7     1049.76     1016.11     15.11 o
  -3   5   7       62.55      141.33      7.35 o
  -1   5   7      184.40      154.47     11.06 o
   1   5   7     1479.49     1664.39     22.26 o
   3   5   7     3047.93     3009.34     42.40 o
   5   5   7     5491.22     5685.22    262.17 o
   7   5   7      678.14      649.36     20.32 o
   9   5   7      459.45      456.22     15.66 o
  11   5   7      156.83      162.03     15.24 o
  13   5   7      336.09      343.15     18.02 o
  15   5   7      841.41      787.64     40.61 o
 -18   6   7       23.22       40.81     11.59 o
 -16   6   7       31.69       20.40     13.25 o
 -14   6   7      789.33      740.43     35.38 o
 -12   6   7       18.87       12.24      7.22 o
 -10   6   7     1850.77     1615.41     23.72 o
  -8   6   7     1522.79     1389.59     32.60 o
  -6   6   7      286.36      266.49      6.56 o
  -4   6   7      164.10      185.65      7.02 o
  -2   6   7     5705.81     5389.94     66.79 o
   0   6   7     7216.14     7072.57     86.78 o
   2   6   7      910.84      943.74     24.58 o
   4   6   7      950.59     1064.36     20.96 o
   6   6   7        4.99        3.72      4.39 o
   8   6   7      471.62      547.31     18.63 o
  10   6   7      247.26      299.26     23.98 o
  12   6   7      477.33      601.81    104.68 o
  14   6   7       71.94       74.96     26.37 o
 -17   7   7     1043.82      969.06     70.43 o
 -15   7   7      344.50      292.57     39.02 o
 -13   7   7     1251.53     1357.71     39.02 o
 -11   7   7      315.08      301.38     13.03 o
  -9   7   7     4168.72     4079.15     55.85 o
  -7   7   7       87.22       84.57     15.97 o
  -5   7   7      618.94      623.02     10.93 o
  -3   7   7      616.55      535.59     36.11 o
  -1   7   7      111.37      128.84     17.09 o
   1   7   7     1170.49     1070.99     45.45 o
   3   7   7     9872.65     9392.02    144.08 o
   5   7   7     1500.09     1493.78     31.73 o
   7   7   7       49.64       44.92      7.59 o
   9   7   7      211.21      219.86     17.56 o
  11   7   7        9.58       15.85      8.19 o
  13   7   7      148.92      149.45     16.03 o
 -16   8   7       72.53       28.94     17.23 o
 -14   8   7      405.03      387.85     22.92 o
 -12   8   7      169.16      180.07     15.83 o
 -10   8   7      255.14      203.59      9.56 o
  -8   8   7     5695.48     5764.06     81.81 o
  -6   8   7      377.78      424.92      7.90 o
  -4   8   7      286.38      292.06     23.85 o
  -2   8   7     9643.51     9139.76    161.12 o
   0   8   7     7828.71     7855.30    162.24 o
   2   8   7      675.47      729.32     21.53 o
   4   8   7      209.51      230.45     21.27 o
   6   8   7      291.25      250.71     17.09 o
   8   8   7     2760.91     3246.56    141.98 o
  10   8   7      252.52      370.76     32.20 o
  12   8   7      629.63      695.74     36.97 o
 -15   9   7       12.20       16.03     15.30 o
 -13   9   7       66.61       85.27     56.91 o
 -11   9   7        8.22       16.97     11.86 o
  -9   9   7     2028.98     2183.33     59.50 o
  -7   9   7      352.03      423.46     12.92 o
  -5   9   7       68.45       80.08     21.86 o
  -3   9   7      119.58      145.47      8.86 o
  -1   9   7      437.61      487.28     16.29 o
   1   9   7      841.01      876.02     27.43 o
   3   9   7      381.32      421.56     82.62 o
   5   9   7       31.77       28.35     13.32 o
   7   9   7      171.32      219.93     21.10 o
   9   9   7      443.85      527.65     28.77 o
 -12  10   7      569.59      602.66     23.90 o
 -10  10   7        0.05       -7.98     11.93 o
  -8  10   7       49.89       27.78      6.63 o
  -6  10   7       82.60       79.11     16.56 o
  -4  10   7     1052.17     1156.01     34.72 o
  -2  10   7     1617.85     1677.04     77.72 o
   0  10   7      705.26      712.94     26.56 o
   2  10   7       42.76       44.09     23.72 o
   4  10   7       50.08       47.06      9.85 o
   6  10   7      154.65      165.54     20.54 o
   8  10   7      227.67      266.38     27.43 o
  -9  11   7       18.21       21.68     14.58 o
  -7  11   7     1421.96     1594.69     52.27 o
  -5  11   7      156.37      231.49     25.44 o
  -3  11   7        7.86       19.65      6.92 o
  -1  11   7       53.51       56.25      8.74 o
   1  11   7       35.37       65.42     23.85 o
   3  11   7      166.93      133.33     29.62 o
   5  11   7        0.61      -14.22      9.48 o
  -6  12   7      234.64      194.39     34.45 o
  -4  12   7      112.23      190.28     28.09 o
  -2  12   7      345.48      426.02     46.64 o
   0  12   7        1.11       17.23     14.44 o
   2  12   7      223.70      344.66     41.87 o
 -20   0   8        6.50        7.82     17.09 o
 -18   0   8       99.30      106.14     12.06 o
 -16   0   8      743.04      669.83     26.37 o
 -14   0   8     3111.74     3061.48     68.51 o
 -12   0   8     7056.57     7206.10    148.28 o
 -10   0   8      713.79      656.71     16.83 o
  -8   0   8       28.62       66.52      4.11 o
  -6   0   8    21154.11    21552.70    352.74 o
  -4   0   8    21589.16    20989.94    305.83 o
  -2   0   8      310.61      366.65      9.81 o
   0   0   8     1638.75     1632.64     32.33 o
   2   0   8      356.41      324.65     11.79 o
   4   0   8    30807.11    29972.84    491.61 o
   6   0   8    10028.01    10277.65    206.71 o
   8   0   8     1435.41     1405.79     46.38 o
  10   0   8      251.51      186.31     19.88 o
  12   0   8      770.73      810.29     39.36 o
  14   0   8        1.33        3.98     17.36 o
  16   0   8      650.98      629.02     43.86 o
 -21   1   8     1542.05     1685.13     61.86 o
 -19   1   8        9.51        4.89      6.82 o
 -17   1   8       22.48       41.42      6.07 o
 -15   1   8     3083.02     2973.50     49.04 o
 -13   1   8    12696.35    12562.70    173.05 o
 -11   1   8      868.58      863.27     77.58 o
  -9   1   8     5654.50     5585.48    149.34 o
  -7   1   8    25600.54    26210.59    266.66 o
  -5   1   8     3635.68     3561.79     39.91 o
  -3   1   8     4989.42     5276.57     56.12 o
  -1   1   8     1467.02     1509.96     61.02 o
   1   1   8     2325.86     2919.13     35.85 o
   3   1   8     5432.15     5927.43     75.29 o
   5   1   8     4419.79     4264.63     58.14 o
   7   1   8     1940.73     1901.10    126.68 o
   9   1   8     3957.28     3950.32     75.99 o
  11   1   8      264.86      245.47     15.24 o
  13   1   8      710.63      764.26     31.21 o
  15   1   8        0.86      -10.00     17.82 o
 -20   2   8       82.12       85.64     13.07 o
 -18   2   8      304.37      361.63     22.59 o
 -16   2   8      770.59      808.28     33.13 o
 -14   2   8      186.05      124.37      6.02 o
 -12   2   8        9.94       19.42      3.41 o
 -10   2   8      212.50      270.02      8.34 o
  -8   2   8     1668.68     1607.65     51.28 o
  -6   2   8     3627.81     3611.64     40.97 o
  -4   2   8     1446.64     1157.49     13.69 o
  -2   2   8     2864.87     3011.32     33.92 o
   0   2   8       46.56       62.70      3.18 o
   2   2   8       28.78       49.98      6.76 o
   4   2   8     2386.81     2322.89     32.28 o
   6   2   8     5286.27     5449.16    107.73 o
   8   2   8     1303.72     1285.01     48.23 o
  10   2   8       14.70        1.21      9.86 o
  12   2   8        0.17        7.81     13.18 o
  14   2   8        4.63       22.55     14.44 o
  16   2   8      651.96      640.20     78.45 o
 -19   3   8     1402.69     1339.36     46.78 o
 -17   3   8       50.02       33.66     13.85 o
 -15   3   8     1021.51     1000.67     22.81 o
 -13   3   8     6084.80     6128.19     92.71 o
 -11   3   8     5653.75     5452.85     77.31 o
  -9   3   8     4977.24     4837.53     60.79 o
  -7   3   8       59.08       96.71      7.22 o
  -5   3   8      142.89      150.94      3.12 o
  -3   3   8     9040.95     9305.43     88.95 o
  -1   3   8      842.73      799.79     18.55 o
   1   3   8        0.13        5.19      7.95 o
   3   3   8      369.44      527.66     20.01 o
   5   3   8      125.39       94.63      6.42 o
   7   3   8      848.28      785.09     19.62 o
   9   3   8      572.43      604.88     22.14 o
  11   3   8      692.44      717.80     26.08 o
  13   3   8      133.03      178.06     30.01 o
  15   3   8       80.08      109.63     15.47 o
 -20   4   8      507.98      480.21     23.63 o
 -18   4   8        4.73       -9.58      6.39 o
 -16   4   8       34.05       14.22      6.56 o
 -14   4   8      988.16     1022.41     49.96 o
 -12   4   8     1579.54     1485.12     47.64 o
 -10   4   8     1435.20     1394.53     39.55 o
  -8   4   8      298.42      297.91     12.59 o
  -6   4   8     1340.57     1205.99     22.73 o
  -4   4   8     2122.09     2124.16     36.90 o
  -2   4   8      504.42      493.66     20.14 o
   0   4   8      481.85      498.08     21.14 o
   2   4   8      146.79      134.43      5.39 o
   4   4   8      783.65      748.44     17.22 o
   6   4   8     2928.12     2652.95     80.96 o
   8   4   8      462.85      348.35     14.01 o
  10   4   8       18.53       12.65     12.59 o
  12   4   8      354.36      375.66     16.39 o
  14   4   8      214.83      184.52     29.81 o
 -19   5   8      334.16      315.19     22.25 o
 -17   5   8        0.89      -10.44      6.96 o
 -15   5   8      726.51      673.14    127.01 o
 -13   5   8       89.65       98.55     12.72 o
 -11   5   8     1475.28     1457.60     69.77 o
  -9   5   8      326.80      294.96     14.84 o
  -7   5   8     1140.88     1028.74     13.94 o
  -5   5   8     1753.24     1662.21     29.75 o
  -3   5   8     5829.42     6054.77    173.32 o
  -1   5   8     1535.28     1536.94     21.15 o
   1   5   8      747.48      693.82     23.98 o
   3   5   8     2096.64     1913.08    150.86 o
   5   5   8     3450.44     3292.09     90.11 o
   7   5   8        4.30        8.83      6.63 o
   9   5   8       76.32       64.49     29.95 o
  11   5   8      290.61      323.45     20.74 o
  13   5   8        0.23       33.06     39.22 o
 -18   6   8      105.22       67.14     10.30 o
 -16   6   8      335.58      358.26     24.32 o
 -14   6   8     1251.70     1283.01     84.74 o
 -12   6   8       98.04      105.70      6.79 o
 -10   6   8     1508.05     1322.17     17.73 o
  -8   6   8      462.67      487.18      8.88 o
  -6   6   8     1019.36     1082.36     14.32 o
  -4   6   8       58.33       40.74      3.22 o
  -2   6   8     6174.42     6140.88     76.77 o
   0   6   8     1017.67      931.43     15.47 o
   2   6   8      555.71      553.81     10.92 o
   4   6   8       77.10       69.79      5.09 o
   6   6   8      507.59      415.34     14.55 o
   8   6   8       30.08       56.03      8.77 o
  10   6   8      352.11      386.83     40.75 o
  12   6   8       87.45       92.78     13.56 o
  14   6   8      228.73      283.19     32.33 o
 -17   7   8       41.05       38.23     31.21 o
 -15   7   8       52.03       19.15      7.22 o
 -13   7   8       37.43       18.58      7.29 o
 -11   7   8       72.60       83.49      7.54 o
  -9   7   8     1399.45     1449.52     20.50 o
  -7   7   8     4062.65     3879.90     44.52 o
  -5   7   8        0.33       -6.27      5.93 o
  -3   7   8      888.47      861.84     12.09 o
  -1   7   8      130.41      123.88      8.88 o
   1   7   8      145.71      134.04      9.34 o
   3   7   8       72.31       58.22      7.55 o
   5   7   8      554.64      467.94     22.06 o
   7   7   8      550.22      567.38     42.34 o
   9   7   8       63.46      135.64     40.68 o
  11   7   8       14.06       11.93     13.38 o
  13   7   8       34.50       24.49     27.03 o
 -16   8   8      409.07      415.85     41.87 o
 -14   8   8      224.35      233.75     16.70 o
 -12   8   8      279.84      272.09     35.78 o
 -10   8   8      109.22      142.34     10.07 o
  -8   8   8       13.49       37.05      6.63 o
  -6   8   8     1792.79     1597.56     25.64 o
  -4   8   8       12.55        5.35      4.41 o
  -2   8   8       61.20       53.47      7.73 o
   0   8   8     1006.61      987.51     47.17 o
   2   8   8      629.77      610.59     11.24 o
   4   8   8      202.38      195.85      9.21 o
   6   8   8     1192.92     1237.71     59.56 o
   8   8   8      708.27      741.44     32.00 o
  10   8   8      206.26      220.13     50.62 o
 -15   9   8      632.71      644.28     38.76 o
 -13   9   8       57.85       54.87     27.03 o
 -11   9   8      429.34      428.48     61.88 o
  -9   9   8      176.05      174.56     33.59 o
  -7   9   8     1632.54     1490.12     28.73 o
  -5   9   8     1010.30      989.06     22.85 o
  -3   9   8       30.81       40.40     46.44 o
  -1   9   8       33.16       17.40      7.95 o
   1   9   8      182.78      190.04     12.26 o
   3   9   8      562.45      560.18     23.99 o
   5   9   8       19.27       26.98     14.58 o
   7   9   8       57.89       50.59     21.93 o
 -12  10   8      161.84      130.28     15.42 o
 -10  10   8      332.13      322.80     80.96 o
  -8  10   8      562.09      706.03     21.79 o
  -6  10   8     3984.43     3854.49     70.11 o
  -4  10   8       41.82       46.67      8.39 o
  -2  10   8      364.05      374.16     47.97 o
   0  10   8      490.85      547.58     28.16 o
   2  10   8     1822.78     1884.26    124.16 o
   4  10   8      275.11      231.67     17.29 o
   6  10   8     2400.69     2285.61     74.64 o
   8  10   8      306.69      238.43     23.23 o
  -9  11   8      508.81      493.48     51.55 o
  -7  11   8       62.46       62.98     10.47 o
  -5  11   8      172.69      110.07     29.95 o
  -3  11   8      402.29      412.96     44.19 o
  -1  11   8       15.72       13.37      5.70 o
   1  11   8        4.43       -7.67      8.86 o
   3  11   8       24.19        7.55     23.06 o
   5  11   8        8.99       -7.82     13.25 o
  -4  12   8      122.17      137.41     24.78 o
  -2  12   8        7.62       43.86     15.90 o
   0  12   8        7.73       76.99     21.07 o
 -21   1   9       31.60       55.43     12.52 o
 -19   1   9      372.68      383.91     19.15 o
 -17   1   9      445.16      321.12     22.20 o
 -15   1   9       24.82       33.20     26.44 o
 -13   1   9       16.43       25.68      4.68 o
 -11   1   9     2278.45     2196.92     30.93 o
  -9   1   9       75.98      111.41      4.64 o
  -7   1   9      156.69      139.93     18.29 o
  -5   1   9      203.26      199.03      5.09 o
  -3   1   9     1326.01     1273.65     72.75 o
  -1   1   9     9625.58     9981.96    114.93 o
   1   1   9        5.93       37.39     15.97 o
   3   1   9     1403.05     1302.00     75.20 o
   5   1   9      112.01       99.17      9.34 o
   7   1   9      545.16      564.31     55.12 o
   9   1   9       44.81       79.81     42.60 o
  11   1   9        0.33      -13.96     10.60 o
  13   1   9       61.96       53.58     20.67 o
  15   1   9       85.08      113.03     34.25 o
 -20   2   9       17.23       23.14      9.37 o
 -18   2   9      949.19      899.57     24.60 o
 -16   2   9       39.54       46.72      5.96 o
 -14   2   9      117.72      124.71     17.16 o
 -12   2   9      177.76      176.04     21.60 o
 -10   2   9     4873.57     4899.28     68.70 o
  -8   2   9        3.03        4.88      7.29 o
  -6   2   9    12552.00    13452.22    189.82 o
  -4   2   9     6262.59     6218.01     64.68 o
  -2   2   9    14896.49    15020.65    151.01 o
   0   2   9     1867.30     2268.70     69.17 o
   2   2   9     1315.98     1362.35     55.26 o
   4   2   9      203.19      138.79     21.07 o
   6   2   9     1863.87     1736.56    126.61 o
   8   2   9      466.07      413.29     61.95 o
  10   2   9     1911.98     1882.45     45.73 o
  12   2   9      333.81      322.19     18.45 o
  14   2   9      274.46      260.97     20.27 o
 -19   3   9      591.68      494.31     82.09 o
 -17   3   9       77.70      106.68     15.11 o
 -15   3   9      554.98      511.43     32.00 o
 -13   3   9     2836.71     2887.02     50.82 o
 -11   3   9     7523.78     7662.43    102.45 o
  -9   3   9      384.23      401.60      9.47 o
  -7   3   9     2772.84     2598.82     38.96 o
  -5   3   9      373.13      313.60     16.03 o
  -3   3   9     2086.65     2105.21     24.70 o
  -1   3   9     9224.61     9552.45     97.26 o
   1   3   9     1276.62     1188.39     17.75 o
   3   3   9     2992.43     2979.44     73.87 o
   5   3   9      281.61      298.97     36.64 o
   7   3   9      609.41      637.95     23.12 o
   9   3   9      147.65      149.51     12.46 o
  11   3   9        6.52        5.47     17.82 o
  13   3   9      212.59      255.48     19.74 o
  15   3   9      656.90      803.51     51.08 o
 -20   4   9        8.93        6.08     12.52 o
 -18   4   9     1390.44     1327.91     39.50 o
 -16   4   9        2.86       16.90     10.60 o
 -14   4   9      236.56      206.61     14.18 o
 -12   4   9     3718.11     3519.53     51.62 o
 -10   4   9     3192.29     3029.86     46.11 o
  -8   4   9      775.50      765.37     14.90 o
  -6   4   9      253.64      297.79     21.14 o
  -4   4   9     1137.69     1108.75     15.16 o
  -2   4   9     3756.08     3680.16     40.57 o
   0   4   9      104.20      100.66      5.50 o
   2   4   9      183.51      187.14      5.96 o
   4   4   9        7.91        3.11      5.23 o
   6   4   9      242.03      230.83     16.50 o
   8   4   9     1787.27     1750.08     51.94 o
  10   4   9     1830.60     1890.12    204.53 o
  12   4   9      212.12      185.65     13.73 o
  14   4   9       53.50       88.21     22.59 o
 -19   5   9      131.85      162.86     17.09 o
 -17   5   9      777.30      942.44     29.22 o
 -15   5   9      256.07      281.03     35.25 o
 -13   5   9     3007.89     2910.25     43.42 o
 -11   5   9      630.76      620.83     33.66 o
  -9   5   9     3072.24     3079.63     62.74 o
  -7   5   9     3178.37     3194.47     37.47 o
  -5   5   9     6812.85     6581.01     97.46 o
  -3   5   9     1381.33     1330.40     18.79 o
  -1   5   9        0.12       -1.02      3.81 o
   1   5   9      915.96      958.65     16.96 o
   3   5   9     1624.06     1616.76     45.38 o
   5   5   9      803.33      777.01     41.08 o
   7   5   9      239.09      263.65     22.00 o
   9   5   9     1183.57     1142.85     47.90 o
  11   5   9        6.19        3.47      8.92 o
  13   5   9       90.07      192.06     18.07 o
 -18   6   9       11.62       26.18      7.90 o
 -16   6   9      990.95     1099.87     40.88 o
 -14   6   9      187.87      146.93      9.36 o
 -12   6   9     3943.56     3964.16     89.31 o
 -10   6   9      185.78      129.28     12.99 o
  -8   6   9       79.01       90.84      4.61 o
  -6   6   9      254.81      233.16      5.53 o
  -4   6   9       25.26       26.22      6.10 o
  -2   6   9        0.77       10.05      3.98 o
   0   6   9     6726.26     6759.96     80.12 o
   2   6   9     4034.88     4053.03     92.76 o
   4   6   9       59.89       67.81     18.75 o
   6   6   9       20.88       11.46     15.83 o
   8   6   9      325.04      400.16     81.36 o
  10   6   9      921.80      827.74     84.08 o
  12   6   9      110.98      134.51     26.77 o
 -17   7   9     1071.83     1210.99     47.21 o
 -15   7   9        3.81        7.82     18.42 o
 -13   7   9       20.98       29.24      7.49 o
 -11   7   9      400.06      397.62     41.41 o
  -9   7   9     2594.22     2554.78     35.06 o
  -7   7   9       54.54       88.84      4.82 o
  -5   7   9     3688.89     3643.69     48.61 o
  -3   7   9     5364.09     5291.67     76.72 o
  -1   7   9      350.38      320.45     24.65 o
   1   7   9      361.35      311.83     20.94 o
   3   7   9      213.74      200.49      7.41 o
   5   7   9     1183.93     1232.07    119.32 o
   7   7   9      230.25      333.63     21.08 o
   9   7   9      875.67      932.85     76.86 o
  11   7   9        0.97      -15.46     10.31 o
 -16   8   9      743.32      654.08     30.18 o
 -14   8   9       12.67       24.52      6.54 o
 -12   8   9     1829.46     1918.00     54.20 o
 -10   8   9       59.23       73.65     15.37 o
  -8   8   9     1265.52     1314.64     29.02 o
  -6   8   9      703.68      638.95     65.92 o
  -4   8   9      607.21      592.95     22.99 o
  -2   8   9      471.81      413.59     15.20 o
   0   8   9     8730.72     9473.06    188.57 o
   2   8   9     3168.80     2944.41     59.43 o
   4   8   9       17.11       31.04      5.46 o
   6   8   9       60.62       38.70     13.25 o
   8   8   9     1817.61     1776.86     60.15 o
  10   8   9      537.45      572.01     31.85 o
 -15   9   9      487.87      528.10     26.82 o
 -13   9   9       10.57       28.83     13.02 o
 -11   9   9       87.85       97.69     16.96 o
  -9   9   9     1305.47     1321.71     94.28 o
  -7   9   9      978.55     1105.79    101.83 o
  -5   9   9      582.02      582.21     17.28 o
  -3   9   9      507.90      507.80     32.40 o
  -1   9   9      239.88      260.65     23.06 o
   1   9   9      860.95      812.76     28.33 o
   3   9   9       42.65       12.76     21.14 o
   5   9   9       74.86       78.18      7.23 o
   7   9   9      135.87      148.90     15.17 o
   9   9   9      282.10      310.91     65.92 o
 -12  10   9      501.19      437.80     24.21 o
 -10  10   9       91.76       54.67      9.85 o
  -8  10   9       67.45       81.61     15.11 o
  -6  10   9        0.51       -1.12      5.12 o
  -4  10   9      966.76      976.53     69.04 o
  -2  10   9     1982.50     2034.60     57.52 o
   0  10   9      570.51      588.83     36.90 o
   2  10   9       18.63       14.58      9.14 o
   4  10   9       16.38       18.40      8.61 o
   6  10   9       82.54      111.51     88.18 o
  -9  11   9       17.01       42.91     12.23 o
  -7  11   9     1317.18     1404.57     45.84 o
  -5  11   9      328.92      334.29     19.70 o
  -3  11   9        3.26        0.11      8.61 o
  -1  11   9       77.01       91.84     35.98 o
   1  11   9      122.28      151.24     23.26 o
   3  11   9        0.09       -4.37     14.58 o
  -2  12   9      796.83      816.52     64.53 o
 -20   0  10       48.60       58.44     13.38 o
 -18   0  10      119.49       80.83     15.77 o
 -16   0  10     3005.38     3126.28     73.28 o
 -14   0  10      772.05      741.39     23.85 o
 -12   0  10     5952.91     5871.47    122.70 o
 -10   0  10    13707.37    14143.07    277.08 o
  -8   0  10     6240.87     6148.01    108.52 o
  -6   0  10     1347.40     1405.79     27.30 o
  -4   0  10     4877.57     4961.40     82.02 o
  -2   0  10     9643.73     9595.63    149.74 o
   0   0  10     9273.49    10101.28    175.57 o
   2   0  10      254.03      263.56     10.60 o
   4   0  10    33614.02    33432.65    638.96 o
   6   0  10    19280.79    19681.94    459.67 o
   8   0  10     2850.90     2782.16     80.70 o
  10   0  10      458.31      484.98     28.89 o
  12   0  10      102.61       50.35     13.38 o
  14   0  10      906.65      719.79     46.91 o
 -21   1  10     1212.25     1255.95     73.67 o
 -19   1  10     1171.78     1390.62    120.72 o
 -17   1  10      265.10      272.75     14.68 o
 -15   1  10        6.80       13.43      4.07 o
 -13   1  10      845.92      864.04     19.35 o
 -11   1  10     1531.28     1525.33     44.26 o
  -9   1  10        0.04       -4.28      2.86 o
  -7   1  10     2225.33     2107.49     58.37 o
  -5   1  10     2881.02     2780.69     42.14 o
  -3   1  10      542.55      697.54     27.76 o
  -1   1  10        0.20       13.13     11.86 o
   1   1  10     1806.53     1429.34     39.89 o
   3   1  10      940.33      939.03     17.12 o
   5   1  10      817.23      751.16     88.78 o
   7   1  10     1214.61     1286.99     31.43 o
   9   1  10      151.54      158.54     37.57 o
  11   1  10      132.87      115.52     15.37 o
  13   1  10      732.86      605.92     25.96 o
  15   1  10       21.06       14.58     10.57 o
 -20   2  10       79.68       44.95     13.32 o
 -18   2  10      540.56      622.18     47.64 o
 -16   2  10     2120.65     2361.62     79.84 o
 -14   2  10       25.12       30.27      3.65 o
 -12   2  10     1974.42     1999.91     34.53 o
 -10   2  10     2663.28     2680.53     60.16 o
  -8   2  10     5468.87     5518.64    122.11 o
  -6   2  10     4363.26     4232.13     48.50 o
  -4   2  10     1014.25      839.07     11.68 o
  -2   2  10        9.56       13.37      5.37 o
   0   2  10     2126.37     2536.41     80.90 o
   2   2  10      422.30      373.81     26.10 o
   4   2  10     7185.65     7509.89    108.52 o
   6   2  10     8119.39     7797.75    125.14 o
   8   2  10     1116.62      852.24     44.19 o
  10   2  10      644.79      708.38     34.85 o
  12   2  10        7.46       21.49     22.53 o
  14   2  10      108.14       74.43     11.99 o
 -19   3  10      669.03      677.52     43.20 o
 -17   3  10      848.37      867.06     49.62 o
 -15   3  10      148.05      148.88     19.21 o
 -13   3  10      375.30      333.65     20.08 o
 -11   3  10     4578.13     4529.13    154.31 o
  -9   3  10     4443.42     4398.23     96.67 o
  -7   3  10      932.50      852.22     28.62 o
  -5   3  10      111.95       85.52      6.49 o
  -3   3  10     1190.61     1223.97     15.23 o
  -1   3  10     2091.97     1979.27     76.52 o
   1   3  10      290.00      229.62     11.00 o
   3   3  10      148.64      148.68     17.56 o
   5   3  10      439.65      449.20     19.94 o
   7   3  10       13.76       19.24      8.02 o
   9   3  10      769.65      713.98     23.19 o
  11   3  10      322.32      321.42     17.97 o
  13   3  10      419.85      446.84     25.38 o
 -20   4  10       92.48       61.91      9.99 o
 -18   4  10      960.48      887.59     32.46 o
 -16   4  10       22.31       56.19     18.68 o
 -14   4  10     1119.43     1265.04     33.66 o
 -12   4  10        8.25       18.38      5.05 o
 -10   4  10        0.32       22.12      4.70 o
  -8   4  10       34.60       50.35      4.11 o
  -6   4  10     4997.88     5020.55     56.48 o
  -4   4  10      398.74      366.24     16.70 o
  -2   4  10       17.11       14.12      2.65 o
   0   4  10     2001.34     1974.01     46.91 o
   2   4  10     1846.66     1908.80     76.33 o
   4   4  10      262.69      265.54     10.28 o
   6   4  10     1073.33     1053.05     47.17 o
   8   4  10      655.00      657.08    102.76 o
  10   4  10       12.39       21.98      9.28 o
  12   4  10        0.20       15.11     12.65 o
  14   4  10       16.30       26.38     21.14 o
 -19   5  10      213.62      254.66     19.21 o
 -17   5  10      273.62      221.59     44.39 o
 -15   5  10      838.01      826.96     22.64 o
 -13   5  10       18.17       50.00     27.16 o
 -11   5  10       28.30       45.88      5.72 o
  -9   5  10      961.93      941.48     16.09 o
  -7   5  10     4066.13     3881.81     79.37 o
  -5   5  10     1403.85     1326.64     25.18 o
  -3   5  10      138.58      115.01      6.63 o
  -1   5  10     2132.27     2024.89     27.50 o
   1   5  10       36.07       44.85      6.69 o
   3   5  10      855.30      738.39     17.46 o
   5   5  10       35.13       22.10      5.62 o
   7   5  10       76.42       93.75      9.37 o
   9   5  10      415.85      477.60     19.64 o
  11   5  10      560.76      712.70     87.26 o
  13   5  10      223.44      267.36     50.42 o
 -18   6  10      164.26      137.37     34.92 o
 -16   6  10      254.21      262.71     25.64 o
 -14   6  10      776.76      792.22     26.70 o
 -12   6  10      201.04      282.57     11.73 o
 -10   6  10       11.79       22.19      8.68 o
  -8   6  10     2108.50     2045.33     29.68 o
  -6   6  10     1478.69     1501.60     19.96 o
  -4   6  10     2175.57     2160.82     27.43 o
  -2   6  10     1932.62     2019.99     27.47 o
   0   6  10     3966.67     4102.45     55.92 o
   2   6  10     1262.92     1159.69     21.07 o
   4   6  10      108.20       95.87      7.54 o
   6   6  10       59.40       39.90     16.50 o
   8   6  10       73.48       53.59      7.49 o
  10   6  10      677.52      637.66     70.69 o
  12   6  10       43.32       59.13     34.65 o
 -17   7  10        3.78       21.93     10.62 o
 -15   7  10      121.30      134.88     10.76 o
 -13   7  10      258.74      278.64     18.88 o
 -11   7  10      367.10      372.58     47.90 o
  -9   7  10      574.96      553.94     13.56 o
  -7   7  10     2290.30     2217.74     30.23 o
  -5   7  10        8.95       15.41      3.32 o
  -3   7  10      144.17      152.58      6.03 o
  -1   7  10      171.30      173.58      7.77 o
   1   7  10       93.83      112.55     14.64 o
   3   7  10      190.94      201.02     11.46 o
   5   7  10      156.28      146.20     25.11 o
   7   7  10       75.16       31.96     21.80 o
   9   7  10      219.68      306.63     62.54 o
  11   7  10      125.74      153.67     28.82 o
 -16   8  10        5.83       49.82     21.14 o
 -14   8  10      145.20      169.27     11.74 o
 -12   8  10      166.12       98.13     27.10 o
 -10   8  10      290.40      370.61     13.34 o
  -8   8  10      161.33      164.76     14.91 o
  -6   8  10       83.70      106.82      6.82 o
  -4   8  10      363.51      383.57      8.62 o
  -2   8  10        3.81        5.53      7.29 o
   0   8  10      141.16      132.83      6.76 o
   2   8  10        0.14        9.41      9.41 o
   4   8  10      888.70      888.25     40.15 o
   6   8  10      513.33      445.54     96.14 o
   8   8  10      838.84      891.73     58.30 o
  10   8  10        9.98       54.83     31.87 o
 -13   9  10      345.11      292.32     18.15 o
 -11   9  10      166.80      211.21     13.23 o
  -9   9  10     1639.39     1551.97     37.37 o
  -7   9  10        0.28       33.62     28.36 o
  -5   9  10      178.86      222.06     36.84 o
  -3   9  10        9.27       -5.42     11.99 o
  -1   9  10      950.87     1073.55     32.06 o
   1   9  10       56.55       27.72     35.91 o
   3   9  10     1524.26     1591.24     82.82 o
   5   9  10      225.92      235.79     32.86 o
   7   9  10      108.51      115.03     37.10 o
 -12  10  10      133.94      137.99     36.97 o
 -10  10  10       81.30       21.74     13.78 o
  -8  10  10      106.07      144.05     30.61 o
  -6  10  10      968.24      960.95     28.71 o
  -4  10  10      164.30      143.07     12.90 o
  -2  10  10       35.72       48.22     15.90 o
   0  10  10       57.39       56.33      9.46 o
   2  10  10      857.54      960.05     88.18 o
   4  10  10      557.20      629.02     54.73 o
   6  10  10      996.65      853.36     80.04 o
  -9  11  10     2067.32     2077.33    144.83 o
  -7  11  10      243.18      243.35     18.55 o
  -5  11  10        4.42       29.40     13.85 o
  -3  11  10      330.09      440.77     66.85 o
  -1  11  10      598.88      696.48     30.51 o
   1  11  10       43.13       74.12     13.80 o
   3  11  10      265.34      302.15     26.44 o
 -21   1  11       60.66       87.41     13.21 o
 -19   1  11      296.41      259.12     36.97 o
 -17   1  11       18.38        6.21      5.78 o
 -15   1  11      226.72      174.39     12.59 o
 -13   1  11       94.09       67.51      7.35 o
 -11   1  11     3377.71     3262.09     49.99 o
  -9   1  11        1.63        7.29      3.98 o
  -7   1  11     1223.24     1259.66     25.84 o
  -5   1  11     2876.56     2985.62     35.29 o
  -3   1  11       76.48       74.04      3.45 o
  -1   1  11     1279.55     1288.43     19.31 o
   1   1  11        5.59        6.10      2.58 o
   3   1  11      556.72      648.03     81.69 o
   5   1  11      176.61      173.51     16.76 o
   7   1  11       45.27       40.75      8.28 o
   9   1  11      725.52      600.42     35.71 o
  11   1  11       66.83       71.55     11.66 o
  13   1  11       49.79       29.05     10.17 o
 -20   2  11      163.39      218.59     22.06 o
 -18   2  11      178.45      167.99     29.09 o
 -16   2  11     1592.31     1638.38     63.60 o
 -14   2  11      328.84      272.33     15.57 o
 -12   2  11      308.15      307.35     43.99 o
 -10   2  11     1683.92     1603.74     43.66 o
  -8   2  11     2767.24     2695.49     81.69 o
  -6   2  11        0.89       12.63      2.78 o
  -4   2  11    12292.21    12102.61    112.83 o
  -2   2  11       28.37       54.82      5.17 o
   0   2  11     2625.37     2816.70     75.60 o
   2   2  11      759.31      757.70     22.00 o
   4   2  11     5126.94     5125.43     88.07 o
   6   2  11      897.43      894.00     30.54 o
   8   2  11      423.61      396.39     42.60 o
  10   2  11       27.94       11.20     15.17 o
  12   2  11       39.88       89.71     47.31 o
  14   2  11       18.63       52.13     11.70 o
 -19   3  11       19.40       18.72     14.51 o
 -17   3  11      374.78      391.23     17.36 o
 -15   3  11       20.59       14.21      7.92 o
 -13   3  11      964.57      911.25     56.65 o
 -11   3  11     7790.51     7798.41    205.12 o
  -9   3  11      135.06      132.89     26.50 o
  -7   3  11      388.85      338.75     18.02 o
  -5   3  11    13314.81    13239.43    281.45 o
  -3   3  11      373.43      348.70      6.75 o
  -1   3  11      306.03      286.43      6.13 o
   1   3  11       27.83       14.03      3.91 o
   3   3  11     3412.34     3507.69     60.06 o
   5   3  11     1229.26     1303.34     61.75 o
   7   3  11      731.52      691.81     21.68 o
   9   3  11     1152.89     1155.65     29.64 o
  11   3  11        0.95       17.19     16.50 o
  13   3  11      209.42      166.51     33.26 o
 -20   4  11       23.37       42.31     14.48 o
 -18   4  11      572.40      610.95     21.96 o
 -16   4  11     1181.35     1244.33     60.03 o
 -14   4  11      599.32      660.46     50.02 o
 -12   4  11     2882.63     2935.27    125.88 o
 -10   4  11      896.28      943.41     43.60 o
  -8   4  11     4482.47     4183.90     55.46 o
  -6   4  11      213.25      214.15     10.07 o
  -4   4  11     3063.88     3198.91     38.56 o
  -2   4  11      383.85      402.68     21.93 o
   0   4  11      282.19      288.82      8.61 o
   2   4  11      376.77      384.18     43.46 o
   4   4  11      109.40      158.72      8.11 o
   6   4  11       55.96       53.00      6.36 o
   8   4  11        0.13       17.12      6.56 o
  10   4  11       17.49       11.96      7.54 o
  12   4  11      313.65      319.27     18.36 o
 -19   5  11      351.53      347.36     91.30 o
 -17   5  11      573.76      545.94     75.99 o
 -15   5  11      743.16      729.23     34.25 o
 -13   5  11     1213.35     1171.52     51.28 o
 -11   5  11      577.96      537.61     23.65 o
  -9   5  11      578.14      500.93     23.72 o
  -7   5  11     5902.11     6015.45     69.77 o
  -5   5  11     7252.40     7178.58    141.72 o
  -3   5  11     2995.36     2990.75     89.44 o
  -1   5  11      344.90      318.06     18.88 o
   1   5  11       31.89       35.94      9.28 o
   3   5  11     1047.15     1057.18     23.87 o
   5   5  11      150.15      101.07      6.29 o
   7   5  11     1781.79     2057.53    151.06 o
   9   5  11       34.55       73.34      8.75 o
  11   5  11       61.47       93.47     26.50 o
 -18   6  11        0.37       25.30     27.89 o
 -16   6  11      142.54      111.93      9.78 o
 -14   6  11       47.28       60.56     18.02 o
 -12   6  11     2905.40     3104.99    103.62 o
 -10   6  11        0.12       -5.55      3.70 o
  -8   6  11     1646.50     1591.81     31.93 o
  -6   6  11     6069.90     6008.94     67.84 o
  -4   6  11      111.12      103.47     10.67 o
  -2   6  11       69.37       55.25      4.14 o
   0   6  11     1790.12     1743.76     27.30 o
   2   6  11     2527.21     2618.08     50.35 o
   4   6  11        9.74      -15.90     10.60 o
   6   6  11      465.09      479.78     56.12 o
   8   6  11        3.71       44.80     36.64 o
  10   6  11      904.06      915.11     38.28 o
 -17   7  11      331.11      342.37     23.13 o
 -15   7  11     1756.40     1766.32     64.60 o
 -13   7  11      483.79      483.60     41.81 o
 -11   7  11      279.88      360.36     11.71 o
  -9   7  11      520.55      462.50     22.92 o
  -7   7  11     2607.11     2571.25     36.54 o
  -5   7  11      950.53      940.97     32.33 o
  -3   7  11     1602.10     1598.77     37.96 o
  -1   7  11     1200.52     1170.27     53.86 o
   1   7  11       34.68       27.24     27.10 o
   3   7  11      432.96      358.63     12.17 o
   5   7  11     2655.00     2814.11    111.24 o
   7   7  11      734.64      878.78     45.78 o
   9   7  11        5.44       18.44      9.03 o
 -16   8  11       18.95       47.57     11.79 o
 -14   8  11      137.71      131.24     21.86 o
 -12   8  11      872.64      902.52     52.47 o
 -10   8  11      397.98      364.31     13.24 o
  -8   8  11      781.92      786.03     53.33 o
  -6   8  11     7119.44     7160.15    108.87 o
  -4   8  11      122.60      127.50     11.73 o
  -2   8  11       56.89       78.34      9.95 o
   0   8  11     2652.66     2709.12     54.50 o
   2   8  11     3245.81     3334.76     84.21 o
   4   8  11       98.25      133.15     25.44 o
   6   8  11      139.54      207.08     17.99 o
   8   8  11      307.76      318.15     24.65 o
 -13   9  11        3.30       11.58     14.58 o
 -11   9  11      151.61      166.99     10.75 o
  -9   9  11       15.37       17.71      4.87 o
  -7   9  11     2093.59     2126.82     49.65 o
  -5   9  11      962.34     1024.22     41.94 o
  -3   9  11      180.82      145.43     23.85 o
  -1   9  11       28.73       53.42      8.31 o
   1   9  11        4.67       -5.30     10.47 o
   3   9  11      493.76      447.45     65.26 o
   5   9  11      142.48      143.23     74.01 o
   7   9  11       86.91       53.85     37.10 o
 -12  10  11      148.95      110.28     13.15 o
 -10  10  11     1015.68     1097.38    134.43 o
  -8  10  11      210.62      189.30     28.49 o
  -6  10  11        9.82       21.24     35.71 o
  -2  10  11      147.43      113.84     26.30 o
   0  10  11      241.24      285.29     21.78 o
   2  10  11      588.22      798.21     93.02 o
   4  10  11      193.67      184.32     30.61 o
  -9  11  11      252.37      316.28     22.37 o
  -7  11  11      250.33      225.00     36.84 o
  -5  11  11     1449.30     1478.46     69.21 o
  -3  11  11       19.87       87.67     30.54 o
  -1  11  11      105.16      128.67     14.83 o
   1  11  11       13.70        6.91     38.49 o
 -20   0  12      149.59      155.04     23.59 o
 -18   0  12       78.83       87.46     15.64 o
 -16   0  12      261.90      315.50     15.50 o
 -14   0  12       93.83      149.60     10.73 o
 -12   0  12     2200.28     2123.85     50.35 o
 -10   0  12     7709.77     7638.87    152.65 o
  -8   0  12     1106.57     1153.49     27.16 o
  -6   0  12      290.65      245.01     10.20 o
  -4   0  12     7838.10     8071.11    143.90 o
  -2   0  12    18404.46    17682.51    271.11 o
   0   0  12        4.17       16.03      5.30 o
   2   0  12      403.33      445.76     13.78 o
   4   0  12      442.25      435.03     22.79 o
   6   0  12     6550.64     5788.12    155.04 o
   8   0  12     1163.24     1188.34     45.19 o
  10   0  12      118.17      169.88     22.79 o
  12   0  12      119.83       84.81     17.49 o
 -21   1  12      401.10      435.86     23.06 o
 -19   1  12     2878.88     2983.64    166.96 o
 -17   1  12       37.21       96.99     58.83 o
 -15   1  12     1170.95     1242.66     47.50 o
 -13   1  12      234.06      277.24     11.46 o
 -11   1  12     9230.41     9006.20    127.00 o
  -9   1  12     1523.78     1517.58     53.00 o
  -7   1  12      260.26      269.11      7.17 o
  -5   1  12     3527.02     3531.20     41.50 o
  -3   1  12     2299.19     2285.28     27.60 o
  -1   1  12      275.35      248.64     23.39 o
   1   1  12     2502.57     2603.25     41.88 o
   3   1  12     6386.41     6459.74    104.00 o
   5   1  12      274.28      201.03     34.98 o
   7   1  12     2103.87     2125.92    141.12 o
   9   1  12       22.21       25.39      8.67 o
  11   1  12      170.90      153.50     32.73 o
  13   1  12       24.02       28.77      9.80 o
 -20   2  12       56.27       22.71     15.30 o
 -18   2  12      234.45      231.54     12.67 o
 -16   2  12      556.23      743.94     25.95 o
 -14   2  12      334.90      464.08     76.59 o
 -12   2  12        5.48       23.63      7.22 o
 -10   2  12       10.45       24.29      6.32 o
  -8   2  12      800.02      744.78     19.51 o
  -6   2  12     2122.15     2073.39     29.00 o
  -4   2  12     2426.50     2382.34     33.79 o
  -2   2  12     1877.95     1710.51     23.14 o
   0   2  12      354.26      363.86      9.79 o
   2   2  12      366.83      353.13     21.14 o
   4   2  12       27.56       32.80      8.02 o
   6   2  12      880.21      841.18     32.93 o
   8   2  12      564.49      555.11     18.94 o
  10   2  12      182.21      213.50     37.30 o
  12   2  12       16.38       20.94      9.20 o
 -19   3  12      456.40      433.37     31.07 o
 -17   3  12     2632.73     2670.53    151.26 o
 -15   3  12      440.16      334.96     57.44 o
 -13   3  12       13.32       17.49      5.90 o
 -11   3  12     4095.96     3867.68     55.41 o
  -9   3  12     5662.61     5716.35     93.89 o
  -7   3  12     1983.70     1786.74     26.65 o
  -5   3  12      179.74      163.09      5.16 o
  -3   3  12       19.11       37.18      6.69 o
  -1   3  12     5160.92     5439.67     70.16 o
   1   3  12     2008.09     1978.79     83.68 o
   3   3  12      944.24      932.16     45.58 o
   5   3  12      346.15      285.93     11.15 o
   7   3  12       97.08       85.61     21.93 o
   9   3  12       26.99       28.05      7.26 o
  11   3  12       88.91       97.67     30.08 o
  13   3  12      202.74      149.35     19.88 o
 -20   4  12        0.42       33.56     21.86 o
 -18   4  12      992.23      991.37     30.31 o
 -16   4  12       57.42       68.18      9.85 o
 -14   4  12       83.17       91.36     14.58 o
 -12   4  12     1690.14     1716.15     30.43 o
 -10   4  12     2115.85     2037.08     33.64 o
  -8   4  12      292.47      303.62     29.95 o
  -6   4  12      117.12      107.42      7.16 o
  -4   4  12     1511.98     1401.45     18.97 o
  -2   4  12      887.27      860.81     19.21 o
   0   4  12      398.99      368.50      8.72 o
   2   4  12      163.58      183.20     11.26 o
   4   4  12       99.99       92.42     15.30 o
   6   4  12       64.61       95.82     13.38 o
   8   4  12      519.79      538.43     19.67 o
  10   4  12      121.16      143.67     39.62 o
  12   4  12       54.46       18.74     14.42 o
 -19   5  12      149.05      165.36     12.81 o
 -17   5  12      891.26      918.60     31.87 o
 -15   5  12        0.01       -8.36      5.57 o
 -13   5  12      893.91      957.06     57.84 o
 -11   5  12      430.43      497.14     12.01 o
  -9   5  12      911.54      889.35     34.45 o
  -7   5  12       44.18       37.75      3.22 o
  -5   5  12       89.82       92.83     13.25 o
  -3   5  12     2202.91     2135.86     28.24 o
  -1   5  12     3291.37     3140.25     50.95 o
   1   5  12     1051.90      893.22     23.92 o
   3   5  12       31.51       -0.62      3.98 o
   5   5  12      900.16      769.74     37.23 o
   7   5  12      303.50      290.48     32.13 o
   9   5  12       74.42       46.64     27.96 o
  11   5  12      233.62      210.95     37.63 o
 -18   6  12      371.74      428.36     62.88 o
 -16   6  12        0.15        5.00     29.02 o
 -14   6  12       29.43       13.17     10.53 o
 -12   6  12      748.88      743.67     17.51 o
 -10   6  12       32.21       38.67     29.68 o
  -8   6  12     1738.30     1522.70     76.86 o
  -6   6  12      520.11      539.46     15.17 o
  -4   6  12     1063.05     1115.52     19.29 o
  -2   6  12       81.91       80.85      4.63 o
   0   6  12     1372.08     1356.69     39.02 o
   2   6  12       90.19       64.34      8.22 o
   4   6  12       55.63       32.88      6.69 o
   6   6  12        2.47       12.75      5.57 o
   8   6  12      167.29      157.88     17.69 o
  10   6  12        1.10       35.64     12.99 o
 -17   7  12       16.01       54.25     11.48 o
 -15   7  12       20.99       25.48     26.50 o
 -13   7  12      669.63      684.66     20.94 o
 -11   7  12       61.36       76.16      8.69 o
  -9   7  12      251.98      212.82     16.89 o
  -7   7  12      269.81      233.98      9.54 o
  -5   7  12      206.96      185.84     13.25 o
  -3   7  12      415.10      380.14     22.79 o
  -1   7  12       93.23      100.21     24.32 o
   1   7  12       60.93       53.08      5.68 o
   3   7  12      117.27      161.67     36.90 o
   5   7  12        0.24       17.88     27.69 o
   7   7  12      107.71      125.07     45.38 o
   9   7  12       75.33       91.22     49.03 o
 -16   8  12      466.21      395.89     34.52 o
 -14   8  12       21.62       23.85     10.60 o
 -12   8  12       22.91       45.38      6.51 o
 -10   8  12        2.89       10.06      5.64 o
  -8   8  12       53.39       48.90      5.76 o
  -6   8  12       42.83       26.07      4.68 o
  -4   8  12      478.68      481.49     15.71 o
  -2   8  12       25.83       34.84     12.52 o
   0   8  12      464.07      464.55     17.32 o
   2   8  12      349.39      303.03     30.08 o
   4   8  12      430.50      400.91     33.59 o
   6   8  12      420.32      465.36     25.83 o
   8   8  12      286.57      268.76     37.50 o
 -13   9  12       33.25       17.22     19.21 o
 -11   9  12      188.46      161.64     10.74 o
  -9   9  12      436.57      436.62     19.74 o
  -7   9  12       80.15      110.50     12.82 o
  -5   9  12      130.96      118.37     20.61 o
  -3   9  12       67.82       33.59     14.44 o
  -1   9  12      236.61      190.38     15.56 o
   1   9  12        3.62       63.94     48.56 o
   3   9  12      123.54      142.58     72.75 o
   5   9  12      620.21      540.36     27.59 o
 -10  10  12        0.80        1.33      8.02 o
  -8  10  12       31.10       56.04     61.75 o
  -6  10  12      308.98      301.43     26.30 o
  -4  10  12     2519.36     2579.14     82.04 o
  -2  10  12       93.87      109.83     13.67 o
   0  10  12      593.56      580.54     61.75 o
   2  10  12       32.74      115.58     51.61 o
   4  10  12      588.09      577.61     74.40 o
  -7  11  12        0.83       24.46     11.34 o
  -5  11  12      131.48      149.81     34.58 o
  -3  11  12       12.59      -25.07     24.45 o
  -1  11  12      906.08      966.39     65.59 o
 -21   1  13        8.49       24.76     10.53 o
 -19   1  13       11.93       52.38     12.04 o
 -17   1  13      668.15      680.50     64.33 o
 -15   1  13      195.90      202.97     10.95 o
 -13   1  13        1.45       -3.56      3.64 o
 -11   1  13      136.98      142.98      5.92 o
  -9   1  13      917.61      868.92     39.09 o
  -7   1  13      666.85      654.41     23.45 o
  -5   1  13       73.90       66.51      4.49 o
  -3   1  13        0.12       -5.95      4.57 o
  -1   1  13      128.62      140.55      9.08 o
   1   1  13     1522.53     1499.32     31.72 o
   3   1  13       30.68       12.48      3.66 o
   5   1  13      272.92      269.58     11.46 o
   7   1  13       79.64       67.30     10.79 o
   9   1  13      319.07      375.68     40.42 o
  11   1  13        0.39       46.18     35.11 o
  13   1  13        9.54       34.29     39.69 o
 -20   2  13       42.06       63.84     14.64 o
 -18   2  13       68.53       38.89     17.82 o
 -16   2  13     1260.98     1416.03     45.38 o
 -14   2  13      943.88      860.01     42.54 o
 -12   2  13       83.20       48.87     11.13 o
 -10   2  13      206.27      240.15     51.08 o
  -8   2  13     9182.81     8771.84    136.75 o
  -6   2  13      875.32      875.93     38.16 o
  -4   2  13    10618.52    10803.06    114.91 o
  -2   2  13     3588.31     3437.85     46.69 o
   0   2  13     4707.18     4757.68     82.95 o
   2   2  13        0.24       13.62      5.30 o
   4   2  13       12.11        0.84      9.28 o
   6   2  13      116.41      125.28     26.90 o
   8   2  13      281.75      277.94     13.92 o
  10   2  13       22.94       35.07     39.89 o
  12   2  13      724.20      771.20     32.11 o
 -19   3  13      157.11      161.62     40.42 o
 -17   3  13     1209.49     1270.60     53.40 o
 -15   3  13      107.18      111.45      9.40 o
 -13   3  13      666.54      718.99     68.31 o
 -11   3  13      475.29      429.89     16.20 o
  -9   3  13     2203.69     2221.61     41.87 o
  -7   3  13       78.91       80.36     13.25 o
  -5   3  13      924.70      886.88     19.48 o
  -3   3  13      640.49      647.35     14.77 o
  -1   3  13      616.45      597.56     22.26 o
   1   3  13     1402.01     1394.83     23.56 o
   3   3  13     1469.83     1356.56     28.16 o
   5   3  13      175.50      201.24     45.85 o
   7   3  13      438.05      443.12     16.16 o
   9   3  13      581.33      613.84     70.23 o
  11   3  13      232.28      254.50     38.23 o
 -20   4  13      537.45      522.61     48.23 o
 -18   4  13        2.67        7.20      9.82 o
 -16   4  13     1528.54     1581.93    117.47 o
 -14   4  13      562.62      435.26     14.07 o
 -12   4  13     1506.54     1424.45    109.19 o
 -10   4  13     1871.71     1821.60     89.31 o
  -8   4  13     9631.74     9541.06    124.49 o
  -6   4  13      586.60      616.49     12.01 o
  -4   4  13     3233.94     3240.16     40.69 o
  -2   4  13     1411.53     1297.56     30.21 o
   0   4  13     1167.81     1145.72     33.19 o
   2   4  13        4.32       -1.99      3.75 o
   4   4  13      282.02      237.70     16.30 o
   6   4  13      139.59      127.28     11.29 o
   8   4  13      162.98      219.11     42.14 o
  10   4  13      225.79      287.35     22.20 o
 -19   5  13      313.46      309.65     20.36 o
 -17   5  13      244.32      319.75     51.41 o
 -15   5  13     2597.95     2894.89    158.55 o
 -13   5  13      592.27      663.22     40.48 o
 -11   5  13     1276.06     1350.51     44.32 o
  -9   5  13      173.80      155.19      9.14 o
  -7   5  13      891.84      889.75     16.08 o
  -5   5  13     1287.44     1249.60     30.87 o
  -3   5  13     2575.31     2604.77     61.42 o
  -1   5  13      582.42      494.17     10.51 o
   1   5  13      352.49      303.72     15.83 o
   3   5  13     1285.12     1254.93    128.80 o
   5   5  13       30.91       21.07      7.59 o
   7   5  13      806.04      936.63     29.13 o
   9   5  13      319.08      289.93     48.23 o
  11   5  13      878.71      992.34     53.39 o
 -18   6  13      183.81      128.28     27.89 o
 -16   6  13       17.42      101.20     13.89 o
 -14   6  13      149.30      168.79     34.58 o
 -12   6  13      716.39      756.96     67.71 o
 -10   6  13     2920.86     2906.45     53.68 o
  -8   6  13     1895.63     1809.22     29.00 o
  -6   6  13     1907.10     2008.56     27.42 o
  -4   6  13     1470.53     1391.49     58.37 o
  -2   6  13     1049.16      925.05     38.63 o
   0   6  13        1.16      -11.45      9.21 o
   2   6  13     2030.26     2063.81     37.24 o
   4   6  13      795.47      894.59     33.79 o
   6   6  13        0.29        9.54      8.55 o
   8   6  13       15.14       44.69     21.27 o
  10   6  13      196.11      289.73     97.73 o
 -17   7  13      222.90      319.12     22.56 o
 -15   7  13     2619.07     2779.73     80.90 o
 -13   7  13        9.49       19.30     13.25 o
 -11   7  13        2.58        0.00      6.63 o
  -9   7  13     1698.06     1754.38    109.12 o
  -7   7  13      889.34      956.30     28.22 o
  -5   7  13        6.97       12.89      9.28 o
  -3   7  13      623.18      533.75     35.58 o
  -1   7  13     2751.96     2647.75     54.46 o
   1   7  13      739.58      698.51     20.38 o
   3   7  13       49.31       49.87     24.32 o
   5   7  13       72.76       80.17     10.07 o
   7   7  13      697.04      721.64     37.10 o
   9   7  13      312.06      311.68     62.01 o
 -14   8  13      587.63      622.73    101.04 o
 -12   8  13        3.89        8.65     12.52 o
 -10   8  13     2406.70     2541.33    164.05 o
  -8   8  13      641.75      582.55     18.12 o
  -6   8  13     2034.91     1857.36     34.35 o
  -4   8  13      492.70      401.29     28.49 o
  -2   8  13      106.28      103.60     35.78 o
   0   8  13      188.87      243.27     11.74 o
   2   8  13     3790.21     4221.09     88.61 o
   4   8  13     1456.68     1511.79     45.00 o
   6   8  13       19.09       50.83     23.92 o
 -13   9  13      563.53      564.49     24.90 o
 -11   9  13      120.12      135.59     69.83 o
  -9   9  13      329.34      296.72     22.39 o
  -7   9  13      882.74      931.39     57.05 o
  -5   9  13      396.82      390.44     25.64 o
  -3   9  13        3.24        9.21     11.20 o
  -1   9  13      240.58      309.79     24.25 o
   1   9  13       70.12       24.76     17.95 o
   3   9  13      455.03      433.33    128.86 o
   5   9  13        5.58       -3.71     11.20 o
 -10  10  13     1010.90      923.85     46.51 o
  -8  10  13      444.57      291.22     34.05 o
  -6  10  13       19.26       21.34     13.12 o
  -4  10  13       86.53      111.52     61.82 o
  -2  10  13      111.73      237.06     23.59 o
   0  10  13      617.84      792.26     41.13 o
   2  10  13      736.95      817.66     43.85 o
  -5  11  13      700.35      785.75     81.43 o
  -3  11  13       27.21       38.30     15.77 o
 -18   0  14       13.37       48.90     14.71 o
 -16   0  14      933.93      779.55     38.56 o
 -14   0  14     1928.93     1807.69     49.56 o
 -12   0  14      294.63      234.81      8.88 o
 -10   0  14     3661.36     3753.31    102.56 o
  -8   0  14     3495.87     3409.19     72.22 o
  -6   0  14     4172.48     3984.28     82.69 o
  -4   0  14     2782.09     2809.06     65.59 o
  -2   0  14     1579.86     1704.06     36.04 o
   0   0  14     9859.97    10270.37    206.58 o
   2   0  14      561.75      488.16     25.71 o
   4   0  14      845.04     1005.21     29.95 o
   6   0  14     6513.69     6501.15    176.10 o
   8   0  14     3604.40     3865.68    108.66 o
  10   0  14      311.12      262.37     23.59 o
  12   0  14        4.57       55.65     22.26 o
 -19   1  14     3163.67     3482.44     89.54 o
 -17   1  14      955.35     1042.51     33.26 o
 -15   1  14        7.29       14.80      5.78 o
 -13   1  14      293.33      353.72     13.41 o
 -11   1  14     2142.47     2188.88     78.38 o
  -9   1  14     2754.61     2724.88     68.44 o
  -7   1  14        5.07       10.96      2.21 o
  -5   1  14     3468.94     3369.46     43.66 o
  -3   1  14     2418.95     2565.77     36.49 o
  -1   1  14      645.63      789.53     26.70 o
   1   1  14        3.84       27.10      6.56 o
   3   1  14     2290.87     2099.65     40.03 o
   5   1  14       11.88      -10.13      6.75 o
   7   1  14        0.29        4.60     24.51 o
   9   1  14      110.28      112.67     13.96 o
  11   1  14       34.73       37.10     21.07 o
 -20   2  14      171.67      186.95     69.90 o
 -18   2  14        6.60      -10.47      9.76 o
 -16   2  14        5.90        6.18      5.93 o
 -14   2  14     1071.23     1117.64     26.89 o
 -12   2  14      112.34      116.14      8.06 o
 -10   2  14      622.74      793.85     23.19 o
  -8   2  14     1112.54     1035.49     16.58 o
  -6   2  14     2384.26     2306.20     31.04 o
  -4   2  14     3253.05     3035.52     41.06 o
  -2   2  14     1255.05     1141.42     69.17 o
   0   2  14     1342.76     1396.07     84.28 o
   2   2  14      778.37      695.69     15.54 o
   4   2  14       28.26       19.15      6.69 o
   6   2  14     1054.52     1029.01     25.82 o
   8   2  14     1647.85     1671.07     55.19 o
  10   2  14      208.90      252.74     27.63 o
  12   2  14       66.20       96.17     35.91 o
 -19   3  14      437.62      495.05     47.70 o
 -17   3  14     1135.16     1185.40    121.97 o
 -15   3  14     1646.22     1548.48     38.40 o
 -13   3  14        1.50       -2.22      6.00 o
 -11   3  14     1211.82     1073.62    119.13 o
  -9   3  14     4304.27     4445.35     73.79 o
  -7   3  14     4226.72     3995.82     50.86 o
  -5   3  14      489.66      462.56     10.93 o
  -3   3  14      636.12      612.91     19.81 o
  -1   3  14      443.51      525.57     15.66 o
   1   3  14      314.51      308.23     13.32 o
   3   3  14      516.61      508.06     48.90 o
   5   3  14        5.84        8.60     14.51 o
   7   3  14        9.01       23.26     20.47 o
   9   3  14       89.39       99.39     27.23 o
  11   3  14      136.47      130.15     39.82 o
 -18   4  14        9.15      -11.62      7.92 o
 -16   4  14      846.29      808.94     24.36 o
 -14   4  14       46.13       37.16     32.40 o
 -12   4  14      685.57      745.54     25.84 o
 -10   4  14      138.53      165.29      7.76 o
  -8   4  14      413.21      379.87     34.12 o
  -6   4  14      954.82      843.08     17.95 o
  -4   4  14     3459.77     3466.94     66.52 o
  -2   4  14     1190.13     1061.47     18.41 o
   0   4  14      104.77       62.80      8.75 o
   2   4  14     1384.51     1307.86     22.35 o
   4   4  14      166.23      211.82     37.70 o
   6   4  14       23.57       -1.99      6.56 o
   8   4  14      256.47      252.16     52.14 o
  10   4  14      467.19      596.05    108.86 o
 -19   5  14        4.55        0.00     13.25 o
 -17   5  14       33.47       40.46     27.10 o
 -15   5  14      337.81      281.61     12.50 o
 -13   5  14     1117.55     1226.49     35.71 o
 -11   5  14        3.80       21.40     14.58 o
  -9   5  14       31.55       24.77     17.89 o
  -7   5  14      946.24      915.03     29.81 o
  -5   5  14     2728.19     2711.50    127.21 o
  -3   5  14       77.04       42.44      5.96 o
  -1   5  14       35.41       35.20      7.29 o
   1   5  14      754.30      750.33     19.76 o
   3   5  14       42.78       58.75      7.95 o
   5   5  14      534.91      551.01     22.74 o
   7   5  14       10.45       18.78     17.16 o
   9   5  14       40.88       69.01     33.33 o
 -18   6  14      124.35      162.72     46.97 o
 -16   6  14      482.15      456.38     23.45 o
 -14   6  14      309.36      347.81     21.67 o
 -12   6  14      196.94      216.04     12.03 o
 -10   6  14       62.04       73.79     11.86 o
  -8   6  14      502.26      499.42     12.06 o
  -6   6  14     3190.14     3065.43     42.50 o
  -4   6  14      898.60      911.96     70.89 o
  -2   6  14     1380.93     1237.23     23.66 o
   0   6  14      478.13      388.51     12.69 o
   2   6  14      631.85      546.68     27.10 o
   4   6  14       49.73       75.59      9.34 o
   6   6  14        5.80       17.05     11.26 o
   8   6  14       57.32      131.57     20.03 o
 -15   7  14      128.22      130.82     12.54 o
 -13   7  14      706.17      880.98     47.04 o
 -11   7  14       94.15      119.82     38.36 o
  -9   7  14      494.76      503.61     16.69 o
  -7   7  14      168.02      173.65     29.88 o
  -5   7  14     1179.08     1136.52     25.88 o
  -3   7  14        1.27       -6.21      4.14 o
  -1   7  14      387.33      374.33     12.83 o
   1   7  14        5.41       10.53      5.62 o
   3   7  14      325.02      354.22     17.72 o
   5   7  14       23.54       44.68     17.95 o
   7   7  14        9.32      -15.47     13.98 o
 -14   8  14       30.73       14.94     18.48 o
 -12   8  14        9.60       26.67     10.47 o
 -10   8  14      300.74      296.57     15.32 o
  -8   8  14       83.50       84.49     26.37 o
  -6   8  14        0.12        6.12      4.14 o
  -4   8  14      429.52      408.69     15.07 o
  -2   8  14      109.00       85.63     26.63 o
   0   8  14      176.57      194.54     11.20 o
   2   8  14       76.71       95.31     12.65 o
   4   8  14       23.35       14.90     12.59 o
   6   8  14      264.23      295.46     36.64 o
 -13   9  14        7.96        9.41      9.41 o
 -11   9  14      254.30      237.06     15.64 o
  -9   9  14      144.90      119.19     14.11 o
  -7   9  14      718.93      619.54     86.93 o
  -5   9  14        0.86        4.93      8.92 o
  -3   9  14       56.57       69.42     39.02 o
  -1   9  14      642.52      610.75     57.44 o
   1   9  14       97.21      107.47     29.35 o
   3   9  14       95.21      207.08     78.11 o
 -10  10  14       13.39        2.65     10.60 o
  -8  10  14       22.49       15.58     18.48 o
  -6  10  14        8.51       38.30     15.77 o
  -4  10  14     2001.20     2019.19    111.04 o
  -2  10  14      295.03      332.04     51.81 o
   0  10  14      266.72      315.85     65.00 o
 -19   1  15       80.84      107.01     15.04 o
 -17   1  15      701.45      736.12     30.74 o
 -15   1  15      181.10      161.80     16.63 o
 -13   1  15      232.09      256.83     46.44 o
 -11   1  15       10.13        0.80      2.65 o
  -9   1  15      734.63      672.35     16.03 o
  -7   1  15      255.54      256.01     12.19 o
  -5   1  15     1824.43     1759.55     27.85 o
  -3   1  15     1121.62     1071.95     84.08 o
  -1   1  15      235.16      239.63     11.65 o
   1   1  15        2.40        7.48      7.29 o
   3   1  15       26.24       28.73     10.53 o
   5   1  15       62.87       70.69      9.81 o
   7   1  15        0.40       33.12     11.43 o
   9   1  15      129.49      115.46     47.64 o
  11   1  15      417.67      442.44     76.86 o
 -20   2  15      692.62      729.62     99.71 o
 -18   2  15        8.31       17.95     12.59 o
 -16   2  15      681.44      852.35     53.60 o
 -14   2  15      696.03      754.76     37.70 o
 -12   2  15      226.62      187.73     10.74 o
 -10   2  15     1326.81     1317.78     58.17 o
  -8   2  15      515.60      551.32     10.22 o
  -6   2  15     1203.39     1211.04     17.66 o
  -4   2  15      363.23      320.91     10.31 o
  -2   2  15     2447.03     2401.86    123.43 o
   0   2  15      423.09      396.62     14.99 o
   2   2  15      762.73      783.25     91.83 o
   4   2  15      147.52      163.73     17.23 o
   6   2  15     2470.22     2739.79     63.29 o
   8   2  15       47.40       44.92     13.12 o
  10   2  15        1.28        4.16     12.52 o
 -19   3  15      901.86      949.39     36.38 o
 -17   3  15      309.17      300.13     18.68 o
 -15   3  15     1847.61     1919.54    133.24 o
 -13   3  15       16.32        6.21     13.18 o
 -11   3  15     2747.25     2643.82     55.61 o
  -9   3  15     1119.97     1089.94     23.95 o
  -7   3  15      616.60      602.28     31.07 o
  -5   3  15      539.99      503.84     21.93 o
  -3   3  15     5366.47     5377.11     69.77 o
  -1   3  15       30.00       35.55     17.16 o
   1   3  15      757.88      719.27     16.90 o
   3   3  15      149.26      162.32     26.24 o
   5   3  15      498.36      555.49     19.98 o
   7   3  15        0.19        3.92     13.91 o
   9   3  15      813.45      839.75     64.60 o
 -18   4  15      279.85      279.90     27.96 o
 -16   4  15     1626.84     1802.36    105.48 o
 -14   4  15      488.93      526.09     28.42 o
 -12   4  15       52.74       15.62      7.07 o
 -10   4  15      480.32      429.35     12.76 o
  -8   4  15      504.74      440.01     15.30 o
  -6   4  15     1678.45     1651.97     41.54 o
  -4   4  15       48.25       29.96      3.74 o
  -2   4  15      437.31      390.45     15.17 o
   0   4  15     1926.99     1879.14     59.76 o
   2   4  15       62.02       74.07      8.94 o
   4   4  15      253.78      208.36     24.71 o
   6   4  15      865.19      850.84     35.65 o
   8   4  15      152.98      129.76     31.07 o
  10   4  15      115.62      185.91     62.54 o
 -17   5  15      153.99      149.00     20.87 o
 -15   5  15     2395.02     2515.68    118.66 o
 -13   5  15     1080.03     1054.50     33.06 o
 -11   5  15     2643.91     2580.02     48.87 o
  -9   5  15      155.64      149.61      9.09 o
  -7   5  15       56.44       99.37      6.63 o
  -5   5  15      419.51      422.12     22.59 o
  -3   5  15     3050.74     2852.68    158.08 o
  -1   5  15      755.32      776.40     65.99 o
   1   5  15      699.65      604.44     20.09 o
   3   5  15       81.74      113.09     36.64 o
   5   5  15      213.86      279.75     14.52 o
   7   5  15      397.09      380.08     31.50 o
   9   5  15     1137.19     1289.02     63.56 o
 -16   6  15       34.53       82.37     25.11 o
 -14   6  15       81.97       86.01     21.93 o
 -12   6  15      193.15      205.09     20.54 o
 -10   6  15     1020.69     1003.95     63.27 o
  -8   6  15       10.73        4.92      4.92 o
  -6   6  15      342.55      354.31     17.03 o
  -4   6  15     3632.47     3565.02     53.17 o
  -2   6  15        0.78       -6.65      4.43 o
   0   6  15      295.46      324.49     12.87 o
   2   6  15      441.32      459.62     34.19 o
   4   6  15     1402.58     1494.97     38.10 o
   6   6  15      284.84      401.11     99.85 o
   8   6  15      398.54      354.05     43.66 o
 -15   7  15      914.72      919.85     43.93 o
 -13   7  15     2432.85     2487.66     67.12 o
 -11   7  15       23.38       14.96      6.01 o
  -9   7  15      906.59      980.41     28.56 o
  -7   7  15       20.00       52.98     17.29 o
  -5   7  15       80.12      108.12     19.21 o
  -3   7  15      262.54      278.44     13.15 o
  -1   7  15     1063.51      980.17     51.21 o
   1   7  15       28.44       48.85     24.45 o
   3   7  15        1.28       14.50     11.20 o
   5   7  15       39.91       30.15     11.07 o
   7   7  15     1063.59     1022.78     54.92 o
 -14   8  15       88.83      139.84     34.32 o
 -12   8  15      589.20      551.17     24.32 o
 -10   8  15      660.07      649.82     24.13 o
  -8   8  15      356.20      347.90     38.63 o
  -6   8  15      133.90      120.61      9.28 o
  -4   8  15     3199.15     3158.86     61.72 o
  -2   8  15       50.87       58.30      7.40 o
   0   8  15        8.90       22.79     53.14 o
   2   8  15      947.82      859.76     34.88 o
   4   8  15     1735.73     1664.45    152.78 o
 -11   9  15      165.37      121.64     12.06 o
  -9   9  15      201.56      212.56     37.63 o
  -7   9  15       21.67        0.13     16.50 o
  -5   9  15      370.70      479.29    137.88 o
  -3   9  15      190.35      211.34     23.79 o
  -1   9  15      470.50      488.29     28.99 o
   1   9  15        0.16       35.69     12.88 o
   3   9  15       24.13      106.20     29.09 o
  -8  10  15      749.28      814.11    147.28 o
  -6  10  15       23.98       47.54     14.51 o
  -4  10  15       13.56       -5.50     20.54 o
  -2  10  15        0.11       14.83     38.96 o
 -20   0  16      170.40      155.04     34.45 o
 -18   0  16       17.74        7.82     11.79 o
 -16   0  16      700.72      833.22     39.89 o
 -14   0  16      548.73      537.72     32.07 o
 -12   0  16      415.49      458.08     18.68 o
 -10   0  16     1628.27     1460.91     36.17 o
  -8   0  16     2197.10     2232.51     54.99 o
  -6   0  16     2678.18     2571.20     51.68 o
  -4   0  16      649.80      539.31     27.03 o
  -2   0  16     1452.76     1425.00     38.43 o
   0   0  16    17488.95    17230.39    334.45 o
   2   0  16       83.79       90.24     13.12 o
   4   0  16       53.01       17.23     11.79 o
   6   0  16      225.56      186.31     22.92 o
   8   0  16     1029.76     1156.01     59.36 o
  10   0  16      231.30      230.43     24.25 o
 -19   1  16      195.06      211.67     45.72 o
 -17   1  16     1145.82     1233.75     62.54 o
 -15   1  16        4.85        0.66     13.91 o
 -13   1  16     1240.15     1256.76    136.15 o
 -11   1  16       98.20       87.28      8.55 o
  -9   1  16     8165.55     7820.72    113.56 o
  -7   1  16     1675.02     1573.19     23.49 o
  -5   1  16      157.87      160.38     26.37 o
  -3   1  16     1216.84     1199.67     24.97 o
  -1   1  16     1622.31     1417.26    103.29 o
   1   1  16      805.61      856.59     21.13 o
   3   1  16      858.10      921.75     28.11 o
   5   1  16     1407.49     1514.69     56.58 o
   7   1  16        9.11       -7.99      7.55 o
   9   1  16      276.97      333.67     38.49 o
 -20   2  16      282.87      271.19     44.46 o
 -18   2  16        1.17        2.14     17.82 o
 -16   2  16      108.74      179.97     17.26 o
 -14   2  16      658.19      670.47     69.90 o
 -12   2  16      650.28      672.68     24.03 o
 -10   2  16       12.82       17.22      6.61 o
  -8   2  16        0.17       11.59      3.38 o
  -6   2  16     2018.94     1803.72     89.24 o
  -4   2  16     1637.70     1624.24     30.08 o
  -2   2  16     1070.48     1090.09     26.58 o
   0   2  16     4533.94     4669.34     80.01 o
   2   2  16       16.14       15.03     13.85 o
   4   2  16       17.21       -5.53     17.89 o
   6   2  16       99.76      105.08     23.98 o
   8   2  16      301.00      331.62     46.31 o
  10   2  16       98.79       98.18     25.04 o
 -19   3  16      240.25      293.13     69.24 o
 -17   3  16       97.41      116.18     21.60 o
 -15   3  16     2255.16     2257.85    146.62 o
 -13   3  16      240.86      266.41     13.12 o
 -11   3  16        0.68       10.20      5.70 o
  -9   3  16     2183.17     2085.06     39.16 o
  -7   3  16     4997.94     4866.09     64.62 o
  -5   3  16      872.67      808.50     37.17 o
  -3   3  16      310.20      236.70      9.67 o
  -1   3  16      719.38      649.32     17.05 o
   1   3  16      769.71      768.10     53.20 o
   3   3  16      396.68      497.97     23.41 o
   5   3  16       18.54        1.62     10.76 o
   7   3  16       84.60      153.11     16.83 o
   9   3  16       39.34       58.24     16.03 o
 -18   4  16       34.70      110.67     15.00 o
 -16   4  16      772.19      666.12     24.68 o
 -14   4  16       51.99      110.90     43.33 o
 -12   4  16      211.86      262.45     23.26 o
 -10   4  16     1513.97     1551.01     79.57 o
  -8   4  16      648.55      683.43     14.09 o
  -6   4  16        9.10       10.60      5.30 o
  -4   4  16      419.32      412.57     36.17 o
  -2   4  16     1196.14      998.79     73.21 o
   0   4  16       30.39       12.67      7.29 o
   2   4  16      442.22      415.67     18.92 o
   4   4  16       21.06       61.98     10.45 o
   6   4  16       98.30       69.77     27.10 o
   8   4  16       50.17       70.09     19.81 o
 -17   5  16      278.20      297.70     43.07 o
 -15   5  16      299.04      340.45     19.52 o
 -13   5  16      117.46      107.74     10.87 o
 -11   5  16      414.29      432.33     16.70 o
  -9   5  16     1072.25     1125.23     22.89 o
  -7   5  16      894.84      848.89     36.84 o
  -5   5  16        2.41       20.17      4.39 o
  -3   5  16      178.39      153.87     20.87 o
  -1   5  16      725.00      694.09     98.19 o
   1   5  16      620.96      679.78     43.46 o
   3   5  16       52.10       73.73      9.50 o
   5   5  16       10.06       47.21     51.15 o
   7   5  16      424.34      509.50     31.80 o
 -16   6  16     1176.02     1345.33    117.54 o
 -14   6  16       26.89        7.82      7.23 o
 -12   6  16        0.66       11.08     13.18 o
 -10   6  16      824.64      919.22     23.85 o
  -8   6  16       24.17        9.41      4.14 o
  -6   6  16      934.82      850.11     31.67 o
  -4   6  16        4.51       21.56      5.64 o
  -2   6  16     1146.13     1112.15     59.96 o
   0   6  16      292.77      357.71     49.82 o
   2   6  16      372.28      278.84     15.73 o
   4   6  16        8.27       -7.15     11.20 o
   6   6  16        9.06       -3.86     10.84 o
 -15   7  16      120.44       99.91     23.26 o
 -13   7  16        5.49       25.82      7.90 o
 -11   7  16       78.87       69.65     25.31 o
  -9   7  16      538.84      547.07     18.84 o
  -7   7  16      216.26      203.84     29.75 o
  -5   7  16      144.51      106.28     17.36 o
  -3   7  16      114.98      141.08     16.56 o
  -1   7  16       50.32       50.87     37.70 o
   1   7  16       17.89       12.89      6.39 o
   3   7  16       37.99       33.29      8.90 o
   5   7  16        0.01       -9.69      9.84 o
 -14   8  16      789.47      807.09     30.30 o
 -12   8  16        0.43       17.23      9.41 o
 -10   8  16        4.55       13.59      7.21 o
  -8   8  16      164.56      140.21     26.63 o
  -6   8  16      254.79      300.83     20.27 o
  -4   8  16        8.63       39.78     27.30 o
  -2   8  16       14.37        1.89     17.89 o
   0   8  16      387.14      423.21     53.53 o
   2   8  16      507.37      515.99     22.62 o
   4   8  16      160.71      138.45     31.87 o
 -11   9  16      327.83      362.41     27.69 o
  -9   9  16        0.17       21.63     13.25 o
  -7   9  16      890.36      795.35     43.48 o
  -5   9  16        2.75       38.08     20.01 o
  -3   9  16      281.75      358.50     26.31 o
  -1   9  16      865.84      731.75    151.26 o
   1   9  16      159.82      206.79     23.30 o
 -19   1  17       16.35       59.83     11.62 o
 -17   1  17       26.86       -1.93     33.13 o
 -15   1  17      818.04      919.71     30.87 o
 -13   1  17      399.95      437.03     16.07 o
 -11   1  17       32.49       28.39      3.43 o
  -9   1  17      171.76      176.96      8.83 o
  -7   1  17      226.29      232.25      7.22 o
  -5   1  17      323.83      364.07     34.78 o
  -3   1  17      186.84      205.23     42.80 o
  -1   1  17        3.72       29.50      7.48 o
   1   1  17       26.10       24.56      7.96 o
   3   1  17      619.25      603.39     24.89 o
   5   1  17        8.68       19.07      9.72 o
   7   1  17       27.26       67.62     13.12 o
   9   1  17       10.77       -3.14     10.24 o
 -18   2  17      506.60      489.03     23.89 o
 -16   2  17       36.49       64.89     11.98 o
 -14   2  17     1021.73      927.99    111.84 o
 -12   2  17       45.14       44.41      8.38 o
 -10   2  17      200.03      207.77     10.32 o
  -8   2  17      870.67      798.78     15.78 o
  -6   2  17     5081.60     4917.58    146.22 o
  -4   2  17      182.79      197.45      9.42 o
  -2   2  17      488.03      426.15     15.49 o
   0   2  17      253.63      287.54     31.80 o
   2   2  17      691.49      798.89     25.35 o
   4   2  17       62.21       50.36     12.29 o
   6   2  17      328.88      351.93     30.08 o
   8   2  17      308.91      375.29     26.77 o
 -19   3  17      613.78      701.99     74.93 o
 -17   3  17      147.98      157.33     32.53 o
 -15   3  17     1694.34     1706.02     99.98 o
 -13   3  17       91.28      102.38     11.79 o
 -11   3  17      333.75      317.61     16.10 o
  -9   3  17       27.38       17.01     11.93 o
  -7   3  17      292.34      240.57      9.17 o
  -5   3  17        9.40       12.51      7.22 o
  -3   3  17     2746.22     2932.64    281.45 o
  -1   3  17      512.80      500.75     17.61 o
   1   3  17      279.42      307.31     19.61 o
   3   3  17     1442.63     1528.84     36.21 o
   5   3  17       63.63       52.46     60.76 o
   7   3  17        1.09      -12.12      8.08 o
 -18   4  17     1770.94     1921.94     98.92 o
 -16   4  17      120.11      117.18     36.24 o
 -14   4  17     1066.58     1032.87     25.58 o
 -12   4  17       53.81      100.38      9.26 o
 -10   4  17       60.46       54.12     28.49 o
  -8   4  17        0.05        4.42      4.14 o
  -6   4  17     5993.73     5709.46     79.84 o
  -4   4  17      307.26      272.48     10.87 o
  -2   4  17       16.95       37.41     20.41 o
   0   4  17        0.06       -9.34     12.52 o
   2   4  17       58.47      114.32     14.58 o
   4   4  17      425.87      354.19     58.83 o
   6   4  17      268.23      218.85     20.83 o
   8   4  17      584.26      527.48     52.01 o
 -17   5  17      257.45      363.96    112.83 o
 -15   5  17      338.86      459.64     18.68 o
 -13   5  17      962.62      990.21     37.70 o
 -11   5  17      678.41      685.59     38.36 o
  -9   5  17      386.39      349.01     23.32 o
  -7   5  17      380.94      399.74     11.59 o
  -5   5  17      970.16      938.35     27.89 o
  -3   5  17     3093.31     3014.42    115.95 o
  -1   5  17      957.58     1087.16     26.55 o
   1   5  17       62.05       93.94     22.59 o
   3   5  17      171.09      212.77     41.01 o
   5   5  17       67.70       44.99     11.46 o
   7   5  17       34.11       92.46     20.26 o
 -16   6  17      488.38      473.81     20.92 o
 -14   6  17        0.68        9.61      7.23 o
 -12   6  17      708.12      632.04     55.12 o
 -10   6  17       11.99       14.00     12.52 o
  -8   6  17      270.45      312.93     28.03 o
  -6   6  17      693.86      650.25     16.81 o
  -4   6  17     1613.54     1552.15     39.54 o
  -2   6  17       27.87       23.12      7.50 o
   0   6  17       85.74       83.99     21.07 o
   2   6  17        0.24      -13.16      8.77 o
   4   6  17     1850.35     1698.38     91.36 o
   6   6  17     1012.62     1063.70     39.40 o
 -15   7  17      106.90       67.71     10.93 o
 -13   7  17     2108.07     2158.71     62.41 o
 -11   7  17       34.13       25.28     13.91 o
  -9   7  17        3.00        5.99      8.68 o
  -7   7  17      998.03      921.37     27.05 o
  -5   7  17      367.44      429.32     54.00 o
  -3   7  17      543.68      534.28     20.82 o
  -1   7  17      135.58      201.53     13.85 o
   1   7  17      948.08      944.38     42.54 o
   3   7  17        5.85       18.98     11.77 o
 -12   8  17      838.36      767.36     32.33 o
 -10   8  17       52.52       54.06     22.66 o
  -8   8  17      731.07      726.11     24.51 o
  -6   8  17       55.92       66.29     17.36 o
  -4   8  17     1484.25     1568.82    136.82 o
  -2   8  17       54.79       82.40     10.34 o
   0   8  17       71.64       69.63     21.27 o
   2   8  17      184.86      156.48     47.90 o
  -9   9  17       54.88      109.85     16.03 o
  -7   9  17      123.17      140.01     20.03 o
  -5   9  17      172.41      162.68     21.52 o
  -3   9  17      198.73      116.87     30.74 o
  -1   9  17       23.36       14.44      9.94 o
 -18   0  18       54.97       71.29     16.03 o
 -16   0  18       57.72       43.86     14.44 o
 -14   0  18      297.87      231.49     19.88 o
 -12   0  18     3396.25     3220.63     78.45 o
  -8   0  18     1595.32     1588.78     46.38 o
  -6   0  18     1106.75      986.93     32.07 o
  -4   0  18      189.19      196.38     21.47 o
  -2   0  18       33.57       27.83     13.38 o
   0   0  18     1045.04     1178.27     40.02 o
   2   0  18     1373.93     1568.51     46.11 o
   4   0  18       46.17       42.40     13.25 o
   6   0  18       77.50      177.56     21.33 o
   8   0  18     1314.12     1298.72     62.94 o
 -19   1  18        6.97      -13.30      8.86 o
 -17   1  18     2235.93     2347.78    144.70 o
 -15   1  18     1383.43     1497.60     92.76 o
 -13   1  18       33.32       24.50      7.29 o
 -11   1  18        3.86        0.08      8.02 o
  -9   1  18     4218.59     3902.58     90.90 o
  -7   1  18     3546.67     3366.00     46.66 o
  -5   1  18      125.03      117.89     11.37 o
  -3   1  18     8412.65     8411.68    132.98 o
  -1   1  18      159.16      166.26     11.88 o
   1   1  18       11.69       14.85      7.07 o
   3   1  18        3.77       31.15      7.88 o
   5   1  18      303.28      327.51     18.17 o
   7   1  18       33.13       74.38     20.54 o
 -18   2  18       88.24       74.11     18.02 o
 -16   2  18       42.94       71.73     12.06 o
 -14   2  18       46.11       56.17      8.86 o
 -12   2  18     1435.69     1362.60     39.81 o
 -10   2  18      337.40      317.75     15.04 o
  -8   2  18      238.57      230.77     17.09 o
  -6   2  18      779.92      763.43     24.12 o
  -4   2  18      111.46      123.13     18.22 o
  -2   2  18      230.90      240.83     38.30 o
   0   2  18      978.35     1015.99     27.76 o
   2   2  18       55.69       69.91      9.04 o
   4   2  18       91.00      138.20     75.80 o
   6   2  18        0.18        9.68     37.83 o
   8   2  18      192.57      221.97     16.64 o
 -17   3  18      281.97      298.47     18.60 o
 -15   3  18     1682.87     1752.44     45.25 o
 -13   3  18     1286.05     1353.34     33.49 o
 -11   3  18        7.78        8.85     16.50 o
  -9   3  18     1820.66     1792.56     43.13 o
  -7   3  18     3935.74     3924.93    136.42 o
  -5   3  18     3172.61     3128.19     46.90 o
  -3   3  18      112.76      142.41     20.61 o
  -1   3  18       11.29       20.10     21.20 o
   1   3  18      191.05      269.41     26.63 o
   3   3  18       19.98       13.22      8.48 o
   5   3  18      176.97      195.50     42.60 o
   7   3  18       11.34       -7.93     29.81 o
 -18   4  18      393.10      429.62     64.33 o
 -16   4  18       23.13       12.88     21.80 o
 -14   4  18      945.62     1065.02     26.89 o
 -12   4  18       83.70       72.67     11.26 o
 -10   4  18      604.88      683.02     20.04 o
  -8   4  18       35.42       32.21      7.35 o
  -6   4  18      533.84      520.95     15.27 o
  -4   4  18     1517.76     1476.50     30.62 o
  -2   4  18      853.23      915.11     32.99 o
   0   4  18      431.54      431.33     16.33 o
   2   4  18        1.38        4.41      6.63 o
   4   4  18      282.03      231.86     19.81 o
   6   4  18        3.24       -2.54     34.32 o
 -17   5  18        8.79        5.85     12.52 o
 -15   5  18        0.23        3.90      7.60 o
 -13   5  18      520.99      486.03     38.96 o
 -11   5  18      235.84      216.03     26.70 o
  -9   5  18       44.78       72.83      9.28 o
  -7   5  18      343.23      267.09     10.84 o
  -5   5  18      946.69      917.39     21.83 o
  -3   5  18     1123.35     1216.22     29.27 o
  -1   5  18       11.60       29.24      8.28 o
   1   5  18        0.60        3.10     11.33 o
   3   5  18      180.06      206.98     37.57 o
   5   5  18       16.12       37.29     10.69 o
 -16   6  18        0.82       28.47     10.67 o
 -14   6  18      309.66      355.74     18.04 o
 -12   6  18      584.65      517.02     23.57 o
 -10   6  18       33.27       74.47     16.96 o
  -8   6  18       46.67       25.77      6.51 o
  -6   6  18      311.95      353.62     48.43 o
  -4   6  18      950.00      905.58     40.42 o
  -2   6  18      341.63      354.07     38.83 o
   0   6  18       31.41       49.12     39.09 o
   2   6  18      154.22      134.37     25.77 o
   4   6  18      274.36      223.70     60.23 o
 -13   7  18        7.32       -0.57     15.11 o
 -11   7  18       27.40       27.73     23.92 o
  -9   7  18       95.45      123.34     29.95 o
  -7   7  18      183.24      247.19     28.69 o
  -5   7  18        1.38        9.67     15.83 o
  -3   7  18     1111.88     1107.77     60.56 o
  -1   7  18      326.71      324.86     21.73 o
   1   7  18      140.97      154.63     16.50 o
   3   7  18       42.49       84.61     29.48 o
 -12   8  18       62.91       96.60     15.77 o
 -10   8  18       34.81       51.34     38.43 o
  -8   8  18       71.77       68.69     12.06 o
  -6   8  18       23.64       29.26     12.72 o
  -4   8  18      458.33      436.31     59.43 o
  -2   8  18      111.86      107.68     10.62 o
   0   8  18       78.66       76.23     17.95 o
  -7   9  18      224.16      215.71     27.23 o
  -5   9  18       96.94       77.94     57.77 o
 -19   1  19       77.14      119.69     70.23 o
 -17   1  19       14.52        8.80     15.17 o
 -15   1  19      444.57      423.97     50.42 o
 -13   1  19        0.11        0.47      7.92 o
 -11   1  19      309.22      330.72     34.98 o
  -9   1  19       50.87       50.35      7.82 o
  -7   1  19       83.19       99.99     15.70 o
  -5   1  19       21.04       10.37     12.52 o
  -3   1  19      228.26      370.90     89.31 o
  -1   1  19      293.81      391.30     41.61 o
   1   1  19       53.63       41.75     11.73 o
   3   1  19       73.86       41.98      8.48 o
   5   1  19       15.46        0.77      7.67 o
   7   1  19        0.33      -10.73     19.21 o
 -18   2  19     1475.76     1537.76     65.72 o
 -16   2  19       25.07       -1.33      9.33 o
 -14   2  19      504.38      601.38     25.84 o
 -12   2  19      524.94      625.89    116.61 o
 -10   2  19      124.51      122.64     30.48 o
  -8   2  19      940.98      866.31     19.67 o
  -6   2  19     1214.70     1188.34     37.63 o
  -4   2  19      345.99      392.79     15.97 o
  -2   2  19       49.06       80.47     17.23 o
   0   2  19     1185.35     1227.64     31.87 o
   2   2  19        1.95       22.33     10.79 o
   4   2  19      207.97      272.07     19.68 o
   6   2  19       11.93       29.52     13.21 o
 -17   3  19      416.77      447.98     24.48 o
 -15   3  19       69.10       87.65     39.69 o
 -13   3  19      182.24      200.54     33.99 o
 -11   3  19      182.36      148.48     33.13 o
  -9   3  19     1910.21     1908.80     81.49 o
  -7   3  19       51.95       92.13     23.92 o
  -5   3  19      130.51      113.79     27.16 o
  -3   3  19       33.38       24.35     14.58 o
  -1   3  19     1329.41     1444.34     43.07 o
   1   3  19        0.34       -7.99     17.23 o
   3   3  19       31.14       40.73      9.60 o
   5   3  19       21.02       22.48     28.42 o
 -16   4  19       98.22       70.72     10.44 o
 -14   4  19     1203.69     1274.44     55.85 o
 -12   4  19      750.53      855.25     32.00 o
 -10   4  19       27.05       -1.16      6.90 o
  -8   4  19       44.44       27.47      7.35 o
  -6   4  19     1908.33     2011.22     43.93 o
  -4   4  19      739.09      765.93     20.63 o
  -2   4  19        0.00        7.61      6.09 o
   0   4  19      786.58      865.70     25.73 o
   2   4  19      110.50       96.09     41.61 o
   4   4  19       43.99       28.81     19.74 o
 -15   5  19      469.65      445.62     19.88 o
 -13   5  19      607.24      557.21     25.21 o
 -11   5  19      335.04      287.48     26.77 o
  -9   5  19     1104.50     1174.78     30.56 o
  -7   5  19      304.15      252.35     13.04 o
  -5   5  19      191.93      154.03      9.93 o
  -3   5  19      801.67      760.20     50.62 o
  -1   5  19      789.92      848.30     24.68 o
   1   5  19      796.16      746.36     29.51 o
   3   5  19       17.51       66.05     52.41 o
 -14   6  19       53.57       53.14      9.40 o
 -12   6  19      293.12      392.96     85.60 o
 -10   6  19      613.64      635.92     30.58 o
  -8   6  19      254.02      229.93     13.62 o
  -6   6  19      599.58      588.14     51.15 o
  -4   6  19      217.21      189.36     19.48 o
  -2   6  19      741.18      726.84     28.42 o
   0   6  19      179.53      210.77     38.43 o
   2   6  19        6.07        5.63     21.73 o
 -13   7  19      378.18      499.38     32.20 o
 -11   7  19     1114.85     1092.80     44.01 o
  -9   7  19      142.47      146.92     14.39 o
  -7   7  19      409.71      395.56     22.16 o
  -5   7  19       91.02       81.29     63.14 o
  -3   7  19      122.40      170.15     21.86 o
  -1   7  19      123.54      146.89     23.52 o
   1   7  19     1438.18     1549.38     63.14 o
 -10   8  19      585.54      601.99     35.78 o
  -8   8  19      204.78      262.60     60.36 o
  -6   8  19      298.48      357.38     23.06 o
  -4   8  19      134.45       69.15     33.66 o
  -2   8  19      884.16      865.94     73.01 o
 -18   0  20      653.17      704.15     44.39 o
 -16   0  20       35.71       13.25     15.90 o
 -14   0  20      221.10      275.49     22.92 o
 -12   0  20     1920.04     1810.87     68.11 o
 -10   0  20     1103.80     1254.46     51.55 o
  -8   0  20       73.27      106.14     15.77 o
  -6   0  20     3741.79     3620.67    113.96 o
  -4   0  20      513.79      647.44     35.25 o
  -2   0  20      202.27      256.54     19.88 o
   0   0  20      314.39      282.77     18.42 o
   2   0  20     3781.19     3988.78    105.74 o
   4   0  20       13.37      -13.91      9.28 o
   6   0  20      267.34      270.72     28.75 o
 -17   1  20      807.15      957.15     36.48 o
 -15   1  20     2084.18     2264.03     64.60 o
 -13   1  20       30.01       10.51      9.20 o
 -11   1  20      667.88      660.57     21.54 o
  -9   1  20      146.18      202.35     25.84 o
  -7   1  20     1580.05     1585.18     39.95 o
  -5   1  20       10.61       12.13     11.94 o
  -3   1  20      247.42      247.76     16.14 o
  -1   1  20        8.56       20.43      8.31 o
   1   1  20      124.74      165.63     14.86 o
   3   1  20      125.37      125.87     26.50 o
   5   1  20      397.63      367.60     52.01 o
 -18   2  20      654.20      702.81     67.65 o
 -16   2  20       15.37        3.81     17.16 o
 -14   2  20       31.18       34.45     10.64 o
 -12   2  20     1070.07     1020.20     27.41 o
 -10   2  20     1314.73     1456.65     88.85 o
  -8   2  20      270.93      296.00     20.61 o
  -6   2  20      936.77      843.15     29.14 o
  -4   2  20       79.61       95.23     11.24 o
  -2   2  20      385.47      371.07     16.89 o
   0   2  20      299.55      264.92     14.23 o
   2   2  20     1106.69     1104.96     44.59 o
   4   2  20        8.35       -0.73     11.20 o
 -17   3  20      617.72      675.12     30.08 o
 -15   3  20      279.10      220.00     14.79 o
 -13   3  20     1343.99     1298.14     44.72 o
 -11   3  20      230.19      260.67     67.18 o
  -9   3  20        1.81      -15.51     13.18 o
  -7   3  20      241.00      264.63     15.46 o
  -5   3  20     1265.07     1221.45     29.29 o
  -3   3  20      227.52      243.10     13.04 o
  -1   3  20       19.46       31.23      9.80 o
   1   3  20       32.58       29.62      8.31 o
   3   3  20      123.82      135.36     12.38 o
   5   3  20      149.55      188.84     50.02 o
 -16   4  20      160.48      156.02     15.04 o
 -14   4  20      336.27      320.03     19.82 o
 -12   4  20        0.74       34.12      9.70 o
 -10   4  20      541.00      604.71     24.64 o
  -8   4  20     1334.16     1512.64     40.97 o
  -6   4  20        4.39       -0.93      8.55 o
  -4   4  20       16.00       23.79      8.17 o
  -2   4  20      107.56      197.55     13.81 o
   0   4  20      318.07      305.92     35.78 o
   2   4  20       13.15        9.10     35.11 o
   4   4  20      457.54      538.21     41.87 o
 -15   5  20      352.81      371.98     56.71 o
 -13   5  20       33.28       50.24     14.05 o
 -11   5  20       73.01      219.80     47.57 o
  -9   5  20      190.35      184.20     35.78 o
  -7   5  20      472.76      479.36     18.39 o
  -5   5  20      496.72      539.41     26.90 o
  -3   5  20       57.75       46.42     11.46 o
  -1   5  20        0.41       10.15     15.83 o
   1   5  20      179.84      157.28     16.71 o
   3   5  20       42.29       19.60     16.50 o
 -14   6  20      341.77      312.01     56.05 o
 -12   6  20       59.38       47.69     12.11 o
 -10   6  20       14.78       15.54     19.21 o
  -8   6  20      713.86      727.74     50.29 o
  -6   6  20        0.15       18.13      9.81 o
  -4   6  20       21.38        8.81     16.56 o
  -2   6  20        0.02        0.73      8.34 o
   0   6  20      362.36      395.08     50.55 o
   2   6  20        2.02      -19.31     23.06 o
 -11   7  20       22.85       71.00     25.24 o
  -9   7  20       35.36       18.92     19.81 o
  -7   7  20       27.75       25.18     12.06 o
  -5   7  20        3.26       -5.76     17.23 o
  -3   7  20      426.46      422.88     81.36 o
  -1   7  20       47.75      115.77     12.42 o
 -17   1  21       31.15       35.24     14.02 o
 -15   1  21        3.52       37.53     11.73 o
 -13   1  21      343.11      389.10     51.41 o
 -11   1  21      336.65      306.90     36.04 o
  -9   1  21        8.40       29.63     15.90 o
  -7   1  21       61.91      253.83     49.23 o
  -5   1  21      259.45      326.60     26.30 o
  -3   1  21      173.95      148.21     21.53 o
  -1   1  21       69.46       60.40     13.25 o
   1   1  21       21.90       33.93      9.76 o
   3   1  21        3.03       22.84      9.80 o
 -16   2  21      123.25      116.18     14.26 o
 -14   2  21      107.37      121.66     24.51 o
 -12   2  21      586.32      619.47     38.96 o
 -10   2  21       21.66        5.99     36.31 o
  -8   2  21       25.81       23.54     10.79 o
  -6   2  21        3.22       17.50     17.82 o
  -4   2  21     1856.15     1935.55     81.69 o
  -2   2  21       46.01       43.44     19.15 o
   0   2  21      213.26      193.66     15.30 o
   2   2  21      331.96      381.65     69.30 o
   4   2  21        0.29       -9.32      9.42 o
 -15   3  21      717.15      695.27     42.20 o
 -13   3  21      574.86      623.43     46.31 o
 -11   3  21      375.94      359.10     20.51 o
  -9   3  21      399.05      341.03     18.51 o
  -7   3  21        0.15       35.09     10.35 o
  -5   3  21      564.80      617.72     24.17 o
  -3   3  21        0.14       19.77     32.40 o
  -1   3  21      692.60      646.06     35.31 o
   1   3  21      405.48      370.08     19.15 o
   3   3  21        6.65       41.07     13.91 o
 -14   4  21       46.68       39.04     33.92 o
 -12   4  21      391.00      342.12     20.47 o
 -10   4  21      276.29      381.45     60.69 o
  -8   4  21      125.22      161.98     24.18 o
  -6   4  21      370.69      373.68     18.92 o
  -4   4  21     2641.02     2549.65     94.08 o
  -2   4  21      226.60      246.88     62.54 o
   0   4  21      305.08      326.19     71.89 o
   2   4  21       96.34      108.15     36.24 o
 -13   5  21       17.29       -0.20     14.58 o
 -11   5  21      110.40      181.63     34.58 o
  -9   5  21      772.85      819.91     48.30 o
  -7   5  21      165.64      214.02     17.70 o
  -5   5  21       15.96        2.50     19.74 o
  -3   5  21      455.70      509.76     42.80 o
  -1   5  21      926.23      947.09     41.37 o
   1   5  21      484.22      518.24     70.69 o
 -12   6  21       69.03      101.03     24.51 o
 -10   6  21      318.81      239.44     20.28 o
  -8   6  21       28.98       84.01     17.70 o
  -6   6  21      531.26      547.08     28.87 o
  -4   6  21      345.16      330.58     27.54 o
  -2   6  21     1445.02     1420.90     46.57 o
   0   6  21      418.91      387.59     27.50 o
  -9   7  21       41.72       62.25     38.03 o
  -7   7  21       51.33      109.85     25.18 o
  -5   7  21       96.04      135.19     21.47 o
 -16   0  22       26.09       99.51     19.61 o
 -14   0  22      135.57      144.30     22.79 o
 -12   0  22       53.97        7.82     11.79 o
 -10   0  22     1625.81     1615.02     70.23 o
  -6   0  22      363.78      273.10     24.12 o
  -4   0  22      132.40      149.60     21.33 o
  -2   0  22       10.98       43.86     13.52 o
   0   0  22       40.19       13.25     15.90 o
   2   0  22     1065.69     1063.78     47.44 o
 -15   1  22     2159.85     2256.70     66.01 o
 -13   1  22     1959.63     1983.79     59.63 o
 -11   1  22       61.27      110.75     39.16 o
  -9   1  22      225.40      268.98     37.96 o
  -7   1  22      100.77      113.24     13.32 o
  -5   1  22      618.55      653.18     42.14 o
  -3   1  22      213.32      229.86     32.46 o
  -1   1  22     2098.26     2146.43     56.64 o
   1   1  22       52.02       65.65     11.01 o
   3   1  22      168.40      217.73     60.82 o
 -16   2  22       30.86        8.83     31.07 o
 -14   2  22      132.88      133.25     29.15 o
 -12   2  22       72.64       45.60      9.67 o
 -10   2  22      630.70      572.82     26.47 o
  -8   2  22        1.38      -11.13     31.74 o
  -6   2  22       44.34       34.11     27.30 o
  -4   2  22      125.85      129.72     29.81 o
  -2   2  22        5.77       25.48     26.50 o
   0   2  22      119.35      151.66     14.39 o
   2   2  22      868.49      819.83     40.48 o
 -15   3  22      210.55      289.87     57.64 o
 -13   3  22     1854.27     1904.22     80.90 o
 -11   3  22     1267.57     1371.16     44.78 o
  -9   3  22      161.74      123.88     31.74 o
  -7   3  22      163.21      140.55     16.93 o
  -5   3  22     1082.19     1081.50    142.12 o
  -3   3  22     1114.02     1160.22     57.38 o
  -1   3  22       30.35       61.75     29.09 o
   1   3  22       36.64       46.06     11.74 o
 -14   4  22        6.09      -11.40      9.03 o
 -12   4  22      535.32      513.14     25.08 o
 -10   4  22        6.12      -17.00     11.34 o
  -8   4  22      276.11      290.68     24.78 o
  -6   4  22       14.65       -5.30      7.23 o
  -4   4  22       70.93       23.57      8.25 o
  -2   4  22      387.38      343.20     41.74 o
   0   4  22      219.19      218.24     30.48 o
 -13   5  22        5.83       19.55     27.10 o
 -11   5  22      694.98      716.47     93.42 o
  -9   5  22       38.06       33.78     23.12 o
  -7   5  22       16.08       22.65     31.01 o
  -5   5  22      221.67      229.90     20.69 o
  -3   5  22      176.16      159.44     19.35 o
  -1   5  22      152.40      204.10     48.83 o
 -10   6  22       55.93       69.65     58.30 o
  -8   6  22      141.39      122.07     32.99 o
  -6   6  22        0.16        7.75      8.17 o
  -4   6  22       11.53      -10.19     27.89 o
 -15   1  23        0.93      -15.34     18.55 o
 -13   1  23      200.15      165.41     15.83 o
 -11   1  23       19.81      -12.03      8.02 o
  -9   1  23        3.94       -9.14      8.34 o
  -7   1  23      101.22      144.29     14.10 o
  -5   1  23       14.85       14.84     21.86 o
  -3   1  23        6.69       15.27     29.81 o
  -1   1  23      110.58      189.62     46.31 o
   1   1  23        1.64       13.87     17.82 o
 -14   2  23      106.02       87.72     14.03 o
 -12   2  23      152.17      163.37     32.53 o
 -10   2  23      280.31      251.36     18.69 o
  -8   2  23      549.48      563.31     29.89 o
  -6   2  23       94.84       97.52     19.15 o
  -4   2  23      513.79      520.63     35.84 o
  -2   2  23      224.72      207.15     21.73 o
   0   2  23      211.22      133.66     24.12 o
 -13   3  23       30.53       89.08     14.01 o
 -11   3  23        6.72        9.66      8.90 o
  -9   3  23      179.08      188.63     15.20 o
  -7   3  23     1390.00     1394.92     44.23 o
  -5   3  23        0.67        3.52     21.20 o
  -3   3  23       12.51        1.05     15.30 o
  -1   3  23       37.18       16.39      7.90 o
 -12   4  23      359.11      343.12     72.08 o
 -10   4  23      652.25      612.92    130.39 o
  -8   4  23      147.44      165.41     19.15 o
  -6   4  23      231.83      231.61     21.44 o
  -4   4  23     1073.73     1048.01     55.32 o
  -2   4  23      554.68      567.67     87.32 o
  -9   5  23     1181.70     1153.94     49.38 o
  -7   5  23      832.79      672.63     56.52 o
  -5   5  23      173.33      154.91     56.91 o
 -14   0  24        2.38       80.83     18.29 o
 -12   0  24      214.98      208.83     24.25 o
 -10   0  24       78.99       55.65     18.42 o
  -8   0  24        3.40       16.03     14.58 o
  -6   0  24       24.14       18.42     15.90 o
  -4   0  24     1258.91     1351.72     66.92 o
  -2   0  24      234.47      127.34     36.17 o
 -13   1  24     2382.91     2784.22     73.36 o
 -11   1  24        1.68       11.13     40.95 o
  -9   1  24      187.52      150.97     61.29 o
  -7   1  24      270.76      286.41     27.76 o
  -5   1  24      895.16      945.06     58.11 o
  -3   1  24       98.55      142.10     28.29 o
  -1   1  24      356.56      333.35     60.23 o
 -12   2  24       77.97       46.78     14.06 o
 -10   2  24       14.80       -8.04     17.89 o
  -8   2  24       71.08       89.68     24.98 o
  -6   2  24      226.52      168.94     33.06 o
  -4   2  24      437.97      436.49     29.68 o
  -2   2  24       64.88       31.60     21.73 o
 -11   3  24      449.23      375.12     82.55 o
  -9   3  24      121.85      109.29     13.91 o
  -7   3  24        0.87       -3.69      8.96 o
  -5   3  24      171.98      153.92     16.70 o
  -3   3  24      599.40      520.81     25.77 o
 -10   4  24       52.09       33.53     23.19 o
  -8   4  24      147.65       74.85     29.62 o
  -6   4  24      395.07      503.07     64.93 o
 -11   1  25      242.60      252.73     33.99 o
  -9   1  25        2.68       -3.74     10.27 o
  -7   1  25        1.51       17.03     14.58 o
  -5   1  25        6.72       54.44     14.31 o
 -10   2  25      780.09      856.40    119.06 o
  -8   2  25        6.19       13.25     13.18 o
  -6   2  25       57.14       41.01     29.09 o
 
